# Supplementary material for: Poly[guanidinium [tri-μ-formato-κ6 O:O′-formato-κ2 O,O′-yttrium(III)]]
Source: Acta Crystallogr Sect E Struct Rep Online. 2014 Jun 14;70(Pt 7):m261–2. doi: 10.1107/S1600536814013440 (PMC4120533; doi:10.1107/S1600536814013440)
Supplement: Supplementary file 1 [file e-70-0m261-sup1.cif]

##############################################################################
#                                                                            #
# This CIF contains the data in a paper accepted for publication in          #
# Acta Crystallographica Section E. It conforms to the requirements of       #
# Notes for Authors for Acta Crystallographica Section E, and has been       #
# peer reviewed under the auspices of the IUCr Commission on Journals.       #
#                                                                            #
# Full details of the Crystallographic Information File format               #
# are given in the paper "The Crystallographic Information File (CIF):       #
# a New Standard Archive File for Crystallography" by S. R. Hall, F. H.      #
# Allen and I. D. Brown [Acta Cryst. (1991), A47, 655-685].                  #
#                                                                            #
# The current version of the core CIF dictionary is obtainable from          #
# ftp://ftp.iucr.org/pub/cif_core.dic.                                       #
#                                                                            #
# Software is freely available for graphical display of the structure(s)     #
# in this CIF. For information consult the CIF software page                 #
# http://www.iucr.org/resources/cif/software.                                #
#                                                                            #
# This file may be used for bona fide research purposes within the           #
# scientific community so long as proper attribution is given to the journal # 
# article from which it was obtained.                                        #
#                                                                            #
##############################################################################
data_I
_database_code_depnum_ccdc_archive 'CCDC 1007433'
_audit_creation_method     SHELXL-2013
_journal_date_recd_electronic     2014-05-01
_journal_date_accepted     2014-06-09
_journal_name_full     'Acta Crystallographica, Section E'
_journal_year     2014
_journal_volume     70
_journal_issue      7
_journal_page_first     m261
_journal_page_last     m262
_journal_paper_category     QM
_journal_paper_doi     10.1107/S1600536814013440
_journal_coeditor_code     BV2234
_publ_contact_author_name     'Mark A. Rodriguez'
_publ_contact_author_address
;
PO Box 5800
MS 1411
Sandia National Laboratories
Albuquerque, New Mexico 87185-1411
USA
;
_publ_contact_author_email     'marodri@sandia.gov'
_publ_contact_author_fax     '1-505-844-9781'
_publ_contact_author_phone     '1-505-844-3583'
_publ_section_title
;\
Poly[guanidinium
[tri-\m-formato-\k^6^<i>O</i>:<i>O</i>'-formato-\k^2^<i>O</i>,<i>O</i>'-\
yttrium(III)]]
;
loop_
    _publ_author_name
    _publ_author_address
    'Rodriguez, Mark A.'
;
PO Box 5800
MS 1411
Sandia National Laboratories
Albuquerque, NM 87185-1411
USA
;
    'Sava Gallis, Dorina F.'
;
PO Box 5800
MS 1411
Sandia National Laboratories
Albuquerque, NM 87185-1411
USA
;
    'Nenoff, Tina M.'
;
PO Box 5800
MS 1411
Sandia National Laboratories
Albuquerque, NM 87185-1411
USA
;
_chemical_name_systematic
;\
Poly[guanidinium [tri-\m-formato-\k^6^<i>O</i>:<i>O</i>'-\
formato-\k^2^<i>O</i>,<i>O</i>'-yttrium(III)]]
;
_chemical_name_common     ?
_chemical_formula_moiety     'C H6 N3 +, C4 H4 O8 Y -'
_chemical_formula_sum     'C5 H10 N3 O8 Y'
_chemical_formula_iupac     '(C H6 N3) [Y (C1 H1 O2)4]'
_chemical_formula_weight     329.07
_chemical_melting_point     ?
_shelx_space_group_comment
;
The symmetry employed for this shelxl refinement is uniquely defined
by the following loop, which should always be used as a source of
symmetry information in preference to the above space-group names.
They are only intended as comments.
;
_space_group_crystal_system     orthorhombic
_space_group_name_H-M_alt     'P 21 21 21'
_space_group_name_Hall     'P 2ac 2ab'
loop_
    _space_group_symop_operation_xyz
    'x, y, z'
    '-x+1/2, -y, z+1/2'
    '-x, y+1/2, -z+1/2'
    'x+1/2, -y+1/2, -z'
_cell_length_a     6.6537(13)
_cell_length_b     8.0998(15)
_cell_length_c     20.179(4)
_cell_angle_alpha     90
_cell_angle_beta     90
_cell_angle_gamma     90
_cell_volume     1087.5(4)
_cell_formula_units_Z     4
_cell_measurement_reflns_used     200
_cell_measurement_theta_min     1.0
_cell_measurement_theta_max     25.0
_cell_measurement_temperature     188(2)
_exptl_crystal_description     tabular
_exptl_crystal_colour     colorless
_exptl_crystal_size_max     0.348
_exptl_crystal_size_mid     0.154
_exptl_crystal_size_min     0.120
_exptl_crystal_density_diffrn     2.010
_exptl_crystal_density_meas     ?
_exptl_crystal_density_method     'not measured'
_exptl_crystal_F_000     656
_exptl_absorpt_coefficient_mu     5.400
_exptl_absorpt_correction_type     multi-scan
_exptl_absorpt_process_details     '(SADABS; Bruker, 2005)'
_shelx_estimated_absorpt_T_min     0.255
_shelx_estimated_absorpt_T_max     0.563
_exptl_absorpt_correction_T_min     0.247
_exptl_absorpt_correction_T_max     0.541
_exptl_special_details     ?
_diffrn_ambient_temperature     188(2)
_diffrn_radiation_type     MoK\a
_diffrn_radiation_wavelength     0.71073
_diffrn_measurement_device_type     'Bruker APEX CCD'
_diffrn_measurement_method     '\w and \f scans'
_diffrn_detector_area_resol_mean     ?
_diffrn_reflns_number     8974
_diffrn_reflns_av_R_equivalents     0.0210
_diffrn_reflns_theta_min     2.018
_diffrn_reflns_theta_max     27.500
_diffrn_reflns_theta_full     25.242
_diffrn_measured_fraction_theta_max     0.992
_diffrn_measured_fraction_theta_full     0.999
_diffrn_reflns_limit_h_min     -8
_diffrn_reflns_limit_h_max     8
_diffrn_reflns_limit_k_min     -10
_diffrn_reflns_limit_k_max     10
_diffrn_reflns_limit_l_min     -26
_diffrn_reflns_limit_l_max     26
_refine_special_details     ?
_reflns_number_total     2428
_reflns_number_gt     2219
_reflns_threshold_expression     I>2\s(I)
_refine_ls_structure_factor_coef     Fsqd
_refine_ls_matrix_type     full
_refine_ls_R_factor_all     0.0206
_refine_ls_R_factor_gt     0.0170
_refine_ls_wR_factor_gt     0.0355
_refine_ls_wR_factor_ref     0.0364
_refine_ls_goodness_of_fit_ref     0.921
_refine_ls_restrained_S_all     0.921
_refine_ls_number_reflns     2428
_refine_ls_number_parameters     154
_refine_ls_number_restraints     0
_refine_ls_hydrogen_treatment     constr
_refine_ls_weighting_scheme     calc
_refine_ls_weighting_details
                      'w=1/[\s^2^(Fo^2^)+(0.0265P)^2^] where P=(Fo^2^+2Fc^2^)/3'
_atom_sites_solution_hydrogens     geom
_atom_sites_solution_primary     direct
_atom_sites_solution_secondary     difmap
_refine_ls_shift/su_max     0.001
_refine_ls_shift/su_mean     0.000
_refine_diff_density_max     0.346
_refine_diff_density_min     -0.251
_refine_ls_extinction_method     none
_refine_ls_extinction_coef     .
_refine_ls_abs_structure_details
;
Flack <i>x</i> determined using 835 quotients
[(<i>I</i>^+^)-(<i>I</i>^-^)]/[(<i>I</i>^+^)+(<i>I</i>^-^)]
(Parsons & Flack, 2004)
;
_refine_ls_abs_structure_Flack     0.000(4)
loop_
    _atom_type_symbol
    _atom_type_description
    _atom_type_scat_dispersion_real
    _atom_type_scat_dispersion_imag
    _atom_type_scat_source
    'C' 'C' 0.0033 0.0016
                         'International Tables Vol C Tables 4.2.6.8 and 6.1.1.4'
    'H' 'H' 0.0000 0.0000
                         'International Tables Vol C Tables 4.2.6.8 and 6.1.1.4'
    'N' 'N' 0.0061 0.0033
                         'International Tables Vol C Tables 4.2.6.8 and 6.1.1.4'
    'O' 'O' 0.0106 0.0060
                         'International Tables Vol C Tables 4.2.6.8 and 6.1.1.4'
    'Y' 'Y' -2.7962 3.5667
                         'International Tables Vol C Tables 4.2.6.8 and 6.1.1.4'
_computing_data_collection     'APEX2 (Bruker, 2005)'
_computing_cell_refinement     'SAINT (Bruker, 2005)'
_computing_data_reduction     'SAINT-Plus (Bruker, 2005)'
_computing_structure_solution     'SHELXTL (Sheldrick, 2008)'
_computing_structure_refinement     'SHELXTL (Sheldrick, 2008)'
_computing_molecular_graphics     '<i>MaterialsStudio</i> (Accelrys, 2013)'
_computing_publication_material     'SHELXTL (Sheldrick, 2008)'
loop_
    _atom_site_type_symbol
    _atom_site_label
    _atom_site_fract_x
    _atom_site_fract_y
    _atom_site_fract_z
    _atom_site_U_iso_or_equiv
    _atom_site_adp_type
    _atom_site_calc_flag
    _atom_site_occupancy
    _atom_site_disorder_assembly
    _atom_site_disorder_group
    Y Y1 0.50681(4) 0.94595(3) 0.11947(2) 0.01148(7) Uani d 1 . .
    O O1 0.1701(3) 0.9359(3) 0.15590(10) 0.0207(5) Uani d 1 . .
    O O2 0.4894(3) 1.0890(2) 0.21831(8) 0.0248(4) Uani d 1 . .
    O O3 0.3325(3) 0.9006(2) 0.01947(9) 0.0200(5) Uani d 1 . .
    O O4 0.4007(3) 1.2229(3) 0.09013(10) 0.0277(5) Uani d 1 . .
    O O5 0.6744(3) 1.1283(3) 0.04277(10) 0.0238(5) Uani d 1 . .
    O O6 0.8387(3) 0.9575(3) 0.16045(9) 0.0197(5) Uani d 1 . .
    O O7 0.4976(4) 0.7212(2) 0.18650(8) 0.0222(4) Uani d 1 . .
    O O8 0.6868(3) 0.7345(3) 0.06301(9) 0.0223(5) Uani d 1 . .
    C C1 0.5499(4) 1.2410(4) 0.05256(14) 0.0250(7) Uani d 1 . .
    H H1 0.5684 1.3439 0.0309 0.030 Uiso calc 1 . .
    C C2 1.0038(4) 0.9690(3) 0.13083(11) 0.0192(5) Uani d 1 . .
    H H2 1.0020 1.0056 0.0861 0.023 Uiso calc 1 . .
    C C3 0.7450(4) 0.7212(4) 0.00448(16) 0.0205(7) Uani d 1 . .
    H H3 0.7204 0.8119 -0.0242 0.025 Uiso calc 1 . .
    C C4 0.4192(4) 0.6671(3) 0.23804(13) 0.0176(6) Uani d 1 . .
    H H4 0.2799 0.6869 0.2445 0.021 Uiso calc 1 . .
    C C5 0.9892(5) 0.9309(3) 0.33693(12) 0.0188(5) Uani d 1 . .
    N N1 0.9596(3) 0.9298(3) 0.40184(11) 0.0277(6) Uani d 1 . .
    H H1A 1.0410 0.9851 0.4281 0.033 Uiso calc 1 . .
    H H1B 0.8585 0.8739 0.4187 0.033 Uiso calc 1 . .
    N N2 1.1401(4) 1.0142(3) 0.31080(13) 0.0312(7) Uani d 1 . .
    H H2A 1.1587 1.0136 0.2676 0.037 Uiso calc 1 . .
    H H2B 1.2221 1.0703 0.3365 0.037 Uiso calc 1 . .
    N N3 0.8665(4) 0.8468(3) 0.29787(12) 0.0248(6) Uani d 1 . .
    H H3A 0.8857 0.8467 0.2547 0.030 Uiso calc 1 . .
    H H3B 0.7656 0.7911 0.3150 0.030 Uiso calc 1 . .
loop_
    _atom_site_aniso_label
    _atom_site_aniso_U_11
    _atom_site_aniso_U_22
    _atom_site_aniso_U_33
    _atom_site_aniso_U_12
    _atom_site_aniso_U_13
    _atom_site_aniso_U_23
    Y1 0.00867(10) 0.01734(11) 0.00843(10) 0.00127(16) -0.00014(14) -0.00069(10)
    O1 0.0101(9) 0.0329(13) 0.0189(11) 0.0016(11) -0.0001(8) 0.0014(12)
    O2 0.0161(9) 0.0379(11) 0.0204(9) 0.0013(13) -0.0019(11) -0.0129(8)
    O3 0.0180(10) 0.0264(12) 0.0155(10) -0.0032(8) -0.0031(8) -0.0061(9)
    O4 0.0339(12) 0.0259(12) 0.0233(12) 0.0090(10) 0.0053(10) 0.0032(10)
    O5 0.0183(11) 0.0287(12) 0.0245(12) 0.0003(9) 0.0003(9) 0.0077(10)
    O6 0.0112(10) 0.0342(13) 0.0137(11) 0.0017(11) 0.0008(8) -0.0009(11)
    O7 0.0227(9) 0.0273(9) 0.0167(9) 0.0074(13) 0.0068(12) 0.0089(7)
    O8 0.0245(11) 0.0308(12) 0.0117(10) 0.0083(10) 0.0038(8) -0.0026(9)
    C1 0.030(2) 0.0229(15) 0.0219(16) -0.0066(13) -0.0048(12) 0.0054(13)
    C2 0.0142(12) 0.0292(14) 0.0142(13) -0.0027(18) 0.0005(15) -0.0015(10)
    C3 0.0196(14) 0.023(2) 0.0188(15) 0.0060(14) -0.0002(11) 0.0022(15)
    C4 0.0156(13) 0.0181(14) 0.0191(15) 0.0005(11) 0.0006(11) 0.0009(13)
    C5 0.0186(13) 0.0184(12) 0.0195(12) -0.0011(19) -0.0006(14) 0.0002(10)
    N1 0.0280(16) 0.0385(14) 0.0167(11) -0.0086(13) -0.0013(10) -0.0019(11)
    N2 0.0265(15) 0.0379(16) 0.0293(16) -0.0136(12) 0.0043(13) -0.0033(13)
    N3 0.0290(14) 0.0303(15) 0.0150(12) -0.0137(12) 0.0008(11) 0.0027(11)
_geom_special_details
;
All e.s.d.'s (except the e.s.d. in the dihedral angle between two l.s. planes)
are estimated using the full covariance matrix. The cell e.s.d.'s are taken
into account individually in the estimation of e.s.d.'s in distances, angles
and torsion angles; correlations between e.s.d.'s in cell parameters are only
used when they are defined by crystal symmetry. An approximate (isotropic)
treatment of cell e.s.d.'s is used for estimating e.s.d.'s involving l.s.
planes.
;
loop_
    _geom_bond_atom_site_label_1
    _geom_bond_atom_site_label_2
    _geom_bond_site_symmetry_2
    _geom_bond_distance
    _geom_bond_publ_flag
    Y1 O7 . 2.2688(16) ?
    Y1 O2 . 2.3095(16) ?
    Y1 O3 . 2.3562(18) ?
    Y1 O1 . 2.3593(19) ?
    Y1 O6 . 2.3599(18) ?
    Y1 O8 . 2.3803(19) ?
    Y1 O5 . 2.4127(19) ?
    Y1 O4 . 2.425(2) ?
    Y1 C1 . 2.759(3) ?
    O1 C2 1_455 1.246(3) ?
    O2 C4 3_655 1.243(3) ?
    O3 C3 4_465 1.244(4) ?
    O4 C1 . 1.257(3) ?
    O5 C1 . 1.248(3) ?
    O6 C2 . 1.254(3) ?
    O7 C4 . 1.243(3) ?
    O8 C3 . 1.248(3) ?
    C1 H1 . 0.9500 ?
    C2 O1 1_655 1.246(3) ?
    C2 H2 . 0.9500 ?
    C3 O3 4_565 1.244(4) ?
    C3 H3 . 0.9500 ?
    C4 O2 3_645 1.243(3) ?
    C4 H4 . 0.9500 ?
    C5 N2 . 1.320(4) ?
    C5 N3 . 1.323(3) ?
    C5 N1 . 1.324(3) ?
    N1 H1A . 0.8800 ?
    N1 H1B . 0.8800 ?
    N2 H2A . 0.8800 ?
    N2 H2B . 0.8800 ?
    N3 H3A . 0.8800 ?
    N3 H3B . 0.8800 ?
loop_
    _geom_angle_atom_site_label_1
    _geom_angle_atom_site_label_2
    _geom_angle_atom_site_label_3
    _geom_angle_site_symmetry_1
    _geom_angle_site_symmetry_3
    _geom_angle
    _geom_angle_publ_flag
    O7 Y1 O2 . . 83.47(6) ?
    O7 Y1 O3 . . 111.85(7) ?
    O2 Y1 O3 . . 142.49(7) ?
    O7 Y1 O1 . . 76.16(8) ?
    O2 Y1 O1 . . 72.59(8) ?
    O3 Y1 O1 . . 78.12(7) ?
    O7 Y1 O6 . . 81.26(8) ?
    O2 Y1 O6 . . 74.00(7) ?
    O3 Y1 O6 . . 140.07(7) ?
    O1 Y1 O6 . . 141.33(6) ?
    O7 Y1 O8 . . 73.83(6) ?
    O2 Y1 O8 . . 143.08(7) ?
    O3 Y1 O8 . . 74.07(6) ?
    O1 Y1 O8 . . 127.01(7) ?
    O6 Y1 O8 . . 74.06(7) ?
    O7 Y1 O5 . . 152.40(7) ?
    O2 Y1 O5 . . 105.66(7) ?
    O3 Y1 O5 . . 76.91(7) ?
    O1 Y1 O5 . . 131.30(7) ?
    O6 Y1 O5 . . 76.59(7) ?
    O8 Y1 O5 . . 84.32(7) ?
    O7 Y1 O4 . . 151.64(7) ?
    O2 Y1 O4 . . 74.47(7) ?
    O3 Y1 O4 . . 77.99(7) ?
    O1 Y1 O4 . . 80.31(8) ?
    O6 Y1 O4 . . 108.74(8) ?
    O8 Y1 O4 . . 134.04(7) ?
    O5 Y1 O4 . . 53.95(7) ?
    O7 Y1 C1 . . 171.61(8) ?
    O2 Y1 C1 . . 89.62(8) ?
    O3 Y1 C1 . . 76.53(8) ?
    O1 Y1 C1 . . 106.33(8) ?
    O6 Y1 C1 . . 92.29(8) ?
    O8 Y1 C1 . . 109.67(8) ?
    O5 Y1 C1 . . 26.86(7) ?
    O4 Y1 C1 . . 27.10(7) ?
    C2 O1 Y1 1_455 . 135.17(17) ?
    C4 O2 Y1 3_655 . 147.4(2) ?
    C3 O3 Y1 4_465 . 133.39(19) ?
    C1 O4 Y1 . . 91.45(18) ?
    C1 O5 Y1 . . 92.25(17) ?
    C2 O6 Y1 . . 130.97(17) ?
    C4 O7 Y1 . . 142.44(18) ?
    C3 O8 Y1 . . 132.2(2) ?
    O5 C1 O4 . . 122.3(3) ?
    O5 C1 Y1 . . 60.88(15) ?
    O4 C1 Y1 . . 61.45(15) ?
    O5 C1 H1 . . 118.9 ?
    O4 C1 H1 . . 118.9 ?
    Y1 C1 H1 . . 177.7 ?
    O1 C2 O6 1_655 . 124.6(2) ?
    O1 C2 H2 1_655 . 117.7 ?
    O6 C2 H2 . . 117.7 ?
    O3 C3 O8 4_565 . 125.6(3) ?
    O3 C3 H3 4_565 . 117.2 ?
    O8 C3 H3 . . 117.2 ?
    O2 C4 O7 3_645 . 124.5(3) ?
    O2 C4 H4 3_645 . 117.7 ?
    O7 C4 H4 . . 117.7 ?
    N2 C5 N3 . . 119.6(2) ?
    N2 C5 N1 . . 120.8(3) ?
    N3 C5 N1 . . 119.6(3) ?
    C5 N1 H1A . . 120.0 ?
    C5 N1 H1B . . 120.0 ?
    H1A N1 H1B . . 120.0 ?
    C5 N2 H2A . . 120.0 ?
    C5 N2 H2B . . 120.0 ?
    H2A N2 H2B . . 120.0 ?
    C5 N3 H3A . . 120.0 ?
    C5 N3 H3B . . 120.0 ?
    H3A N3 H3B . . 120.0 ?
_shelx_hkl_file
;
   1   0   0   -0.76    0.19
   1   0   0   -0.86    0.19
   1   0   0   -0.83    0.16
   2   0   0 1000.00   44.87
  -2   0   0  996.97   44.85
   2   0   0  984.24   46.79
  -3   0   0   -0.56    0.38
   3   0   0   -0.28    0.44
   3   0   0   -0.28    0.53
   4   0   0  361.40   16.88
  -4   0   0  363.01   16.69
   4   0   0  362.56   17.55
   5   0   0    0.32    0.88
   5   0   0   -0.42    0.73
  -5   0   0    0.17    0.67
   6   0   0  562.18   28.05
   6   0   0  592.49   27.04
  -6   0   0  586.71   28.13
   7   0   0    1.01    1.40
  -7   0   0    0.22    1.42
  -8   0   0  114.15    6.97
   0   1   0   -0.31    0.13
   0  -1   0   -0.29    0.15
   1  -1   0    1.28    0.40
   1  -1   0    0.80    0.30
   1   1   0    1.07    0.36
  -1   1   0    0.97    0.29
   1   1   0    1.03    0.34
   1   1   0    0.88    0.26
   2  -1   0   36.15    2.02
   2   1   0   35.80    1.97
   2  -1   0   35.33    2.01
   2   1   0   35.85    1.92
   2   1   0   36.07    1.97
  -2   1   0   36.43    1.85
   3  -1   0   23.18    1.67
   3   1   0   23.98    1.62
   3  -1   0   23.84    1.67
   3   1   0   23.75    1.50
  -3   1   0   23.09    1.43
   3   1   0   23.05    1.55
   4   1   0    0.87    0.71
   4   1   0    0.96    0.62
   4  -1   0    0.38    0.65
   4   1   0    0.39    0.60
   4  -1   0    0.83    0.74
  -4   1   0    0.83    0.55
  -5  -1   0   28.24    2.00
   5   1   0   28.71    2.20
   5   1   0   27.20    2.17
   5  -1   0   26.72    2.16
   5  -1   0   25.73    2.26
   6   1   0    0.15    0.94
   6   1   0   -0.56    1.06
  -6  -1   0    0.85    1.11
   6  -1   0    1.33    1.28
  -6   1   0    0.96    1.15
   7   1   0   11.32    2.26
   7  -1   0   10.26    2.14
  -7   1   0   10.89    2.07
  -7  -1   0   12.63    2.06
  -8   1   0    1.80    1.84
  -8  -1   0   -0.35    1.72
   0  -2   0  384.34   17.72
   0   2   0  394.05   18.32
  -1  -2   0   80.44    4.03
  -1   2   0   84.03    3.97
  -1   2   0   82.58    4.10
   1   2   0   84.29    3.99
   1   2   0   85.19    4.05
   1  -2   0   81.68    4.05
   2  -2   0  361.39   17.96
   2  -2   0  383.94   17.35
   2   2   0  373.44   17.30
  -2   2   0  381.43   17.19
   2   2   0  380.46   17.30
   2   2   0  375.94   17.87
  -2   2   0  382.86   17.99
   3  -2   0  151.89    7.46
   3   2   0  144.62    7.12
   3  -2   0  146.35    7.25
  -3   2   0  149.35    6.98
   3   2   0  147.89    7.32
   3   2   0  149.90    7.19
  -4   2   0  138.14    6.73
  -4   2   0  145.70    7.32
   4   2   0  139.34    6.93
   4  -2   0  140.54    7.29
   4   2   0  142.92    7.04
   4   2   0  143.48    7.18
   4  -2   0  141.39    7.15
   5   2   0   28.32    2.16
   5  -2   0   27.50    2.39
   5   2   0   28.34    2.26
  -5   2   0   28.25    2.36
   5   2   0   25.85    2.03
   6  -2   0  264.58   13.20
   6   2   0  276.27   13.08
  -6   2   0  263.47   13.60
   6   2   0  267.41   13.43
  -7  -2   0   24.73    2.52
  -7   2   0   21.40    2.51
   7  -2   0   21.46    2.88
  -8  -2   0   60.90    4.55
  -8   2   0   59.48    4.66
   0   3   0   -0.40    0.37
   0   3   0   -0.06    0.29
   0  -3   0   -0.27    0.43
  -1   3   0   20.61    1.33
  -1  -3   0   20.53    1.45
   1   3   0   20.08    1.07
  -1   3   0   20.12    1.27
   1  -3   0   18.95    1.38
   1   3   0   21.13    1.43
   2   3   0  115.57    5.69
  -2   3   0  116.61    5.56
   2   3   0  119.24    5.64
  -2  -3   0  113.29    5.70
  -2   3   0  112.90    5.80
   2  -3   0  116.10    5.76
  -3   3   0    1.82    0.68
   3   3   0    2.15    0.68
   3  -3   0    2.90    0.86
  -3   3   0    2.31    0.58
  -3  -3   0    2.50    0.79
   3   3   0    2.12    0.54
   4   3   0   46.38    2.92
   4   3   0   45.11    2.81
  -4   3   0   46.23    2.93
   4   3   0   46.75    2.74
   4  -3   0   46.90    3.00
   5   3   0   11.64    1.69
   5   3   0   11.74    1.56
  -5   3   0   11.28    1.61
   5  -3   0   11.59    1.93
   5   3   0   11.11    1.45
  -6   3   0    9.24    1.76
   6  -3   0    7.85    1.81
  -6  -3   0    9.56    1.80
   6   3   0    9.28    1.64
   6   3   0    8.30    1.84
  -7   3   0    1.90    1.64
  -7  -3   0    5.53    1.66
   7  -3   0    3.23    1.92
   0   4   0   92.78    4.73
   0  -4   0   94.16    4.85
   0   4   0   98.18    4.81
   1   4   0  284.97   13.35
   1  -4   0  285.61   13.36
  -1   4   0  282.91   13.25
  -1   4   0  287.48   13.63
  -1  -4   0  279.48   13.33
   1   4   0  287.02   13.40
  -2  -4   0   32.70    2.23
  -2   4   0   32.83    2.03
   2  -4   0   33.54    2.26
  -2   4   0   33.36    2.09
   2   4   0   33.99    1.80
   2   4   0   33.01    2.22
  -3   4   0  147.92    6.98
   3  -4   0  146.33    7.36
  -3   4   0  146.67    7.39
  -3  -4   0  140.55    7.17
   3   4   0  143.15    7.21
   3   4   0  143.08    7.09
  -4  -4   0   29.38    2.28
  -4   4   0   31.23    2.33
   4   4   0   30.71    2.27
   4  -4   0   32.03    2.48
  -5  -4   0   60.90    3.89
  -5   4   0   64.11    4.06
   5  -4   0   64.43    4.19
   5   4   0   62.42    3.87
   6   4   0    1.29    1.26
   6  -4   0    1.57    1.71
  -6   4   0    1.75    1.42
  -6  -4   0    1.87    1.43
   7  -4   0   52.81    4.39
  -7   4   0   52.36    3.95
   0   5   0   -0.48    0.61
   0  -5   0   -0.17    0.74
  -1   5   0    2.58    0.75
  -1  -5   0    3.01    0.94
  -1   5   0    3.47    0.83
   1   5   0    3.18    0.88
   1  -5   0    3.49    0.99
   2   5   0   40.53    2.73
  -2   5   0   41.17    2.51
  -2  -5   0   39.48    2.63
   2  -5   0   42.23    2.78
  -2   5   0   41.90    2.53
  -3   5   0   -0.16    0.68
  -3   5   0    0.59    0.80
   3  -5   0    0.59    1.00
   3   5   0    0.03    0.83
  -3  -5   0    0.10    0.94
  -4  -5   0    1.45    1.12
  -4   5   0    0.09    0.99
   4   5   0   -0.03    1.02
   4  -5   0    0.68    1.31
   5   5   0   -0.82    1.13
   5  -5   0    0.72    1.31
  -5   5   0    0.66    1.24
  -5  -5   0    0.42    1.26
  -6  -5   0    6.25    1.72
   6  -5   0    4.55    1.92
   6   5   0    3.42    1.51
  -6   5   0    3.47    1.64
   7  -5   0    1.06    2.05
  -7   5   0    0.99    1.76
   0  -6   0  201.82   10.05
   0   6   0  207.67   10.01
  -1  -6   0   43.55    3.03
   1  -6   0   43.52    3.06
   1   6   0   47.98    3.00
  -1   6   0   45.61    2.83
   2   6   0   67.93    4.04
   2  -6   0   66.44    4.08
  -2  -6   0   69.65    4.11
  -2   6   0   65.77    3.78
  -3  -6   0  111.18    6.07
  -3   6   0  109.41    6.02
   3  -6   0  112.29    6.30
  -3   6   0  116.43    5.83
   4   6   0   91.01    5.20
  -4   6   0   90.39    5.19
  -4  -6   0   92.26    5.25
   4  -6   0   85.71    5.36
   5   6   0   49.79    3.55
  -5   6   0   49.90    3.59
   5  -6   0   49.65    3.95
  -5  -6   0   48.78    3.60
   6  -6   0   48.35    4.26
  -6  -6   0   51.00    3.83
  -6   6   0   50.53    3.75
   6   6   0   46.30    3.70
  -7   6   0   41.87    3.88
   7  -6   0   41.70    4.36
   0  -7   0   -0.20    1.17
   0   7   0    0.10    1.00
   1   7   0   21.11    2.08
  -1   7   0   21.58    2.07
   1  -7   0   19.73    2.21
  -1  -7   0   17.61    2.23
  -2  -7   0    1.67    1.32
  -2   7   0    0.57    1.05
   2  -7   0    0.78    1.34
   2   7   0    1.42    1.23
   3  -7   0    2.09    1.60
   3   7   0    2.52    1.39
  -3  -7   0    1.94    1.31
   4  -7   0   -0.92    1.64
  -4  -7   0    0.73    1.29
   4   7   0    0.47    1.26
   5  -7   0    7.86    2.36
   5   7   0    8.14    1.91
  -5  -7   0    8.01    1.98
   6  -7   0    8.54    2.60
   6   7   0    9.49    2.25
  -6  -7   0    6.08    2.02
   0   8   0   85.12    5.13
   0  -8   0   92.70    5.36
  -1   8   0   35.74    2.87
   1   8   0   33.93    2.85
   1  -8   0   33.84    3.02
  -1  -8   0   35.02    3.02
   2   8   0  116.20    6.70
   2  -8   0  117.01    6.76
  -2   8   0  129.06    6.54
  -2  -8   0  118.25    6.68
  -3  -8   0   40.78    3.44
   3  -8   0   41.81    3.71
   3   8   0   45.81    3.41
   4   8   0   75.89    5.11
  -4  -8   0   79.85    5.13
   4  -8   0   83.24    5.64
  -5  -8   0   18.97    2.78
   5   8   0   17.40    2.83
   5  -8   0   14.20    3.33
   0  -9   0   -0.20    1.49
   0   9   0    0.02    1.46
  -1  -9   0   12.23    2.40
   1   9   0    9.71    2.05
  -1   9   0   12.02    2.23
   1  -9   0   12.91    2.40
   2  -9   0    2.67    1.87
  -2  -9   0    1.65    1.60
   2   9   0    1.43    1.54
  -3  -9   0    6.12    2.01
   3  -9   0    7.09    2.36
   3   9   0    8.16    1.97
   4  -9   0    1.89    2.12
  -4  -9   0    1.98    1.90
   0  10   0   90.09    5.55
   0 -10   0   78.81    5.52
  -1 -10   0    3.68    2.08
   1  10   0    4.58    1.97
  -1  10   0    3.58    1.84
   1 -10   0    4.73    2.20
   0   0   1    0.03    0.02
  -1   0   1  317.81   15.34
   1   0   1  319.09   15.35
   1   0   1  326.46   14.69
  -1   0  -1  325.20   14.74
   1   0  -1  335.08   14.66
   2   0   1   20.52    1.25
   2   0  -1   20.30    1.12
   2   0   1   20.27    1.30
   2   0  -1   20.17    1.32
  -2   0  -1   21.53    1.21
   2   0  -1   20.92    1.28
   3   0  -1  716.34   34.35
  -3   0   1  738.39   32.84
   3   0   1  722.13   32.94
   3   0  -1  724.52   33.02
  -3   0  -1  724.75   32.92
   3   0   1  726.57   34.37
   4   0   1    1.09    0.73
   4   0  -1    0.89    0.68
  -4   0  -1    1.05    0.59
   4   0  -1    1.05    0.78
  -4   0   1    1.26    0.52
   4   0   1    1.33    0.65
  -5   0  -1  111.22    5.62
   5   0   1  110.85    6.04
   5   0  -1  114.72    5.92
  -5   0   1  113.03    6.04
   5   0   1  108.48    5.82
   6   0   1   50.17    3.41
   6   0   1   48.39    3.35
  -6   0   1   47.04    3.42
   6   0  -1   46.89    3.36
  -7   0  -1   21.12    2.45
   7   0  -1   20.20    2.51
  -7   0   1   22.19    2.46
  -8   0   1   12.19    2.68
  -8   0  -1   11.51    2.63
   0   1   1   54.77    2.65
   0  -1   1   53.55    2.54
   0   1  -1   52.12    2.54
   0   1   1   51.89    2.51
   0  -1  -1   53.36    2.53
  -1   1   1  613.20   29.55
   1  -1   1  650.25   29.60
   1  -1   1  630.57   30.86
   1   1  -1  659.09   30.82
  -1   1   1  650.06   30.89
   1   1  -1  649.33   29.63
   1   1  -1  646.46   29.64
   1   1   1  655.94   30.84
  -1   1  -1  666.80   29.65
   1  -1  -1  689.27   29.65
   1   1   1  700.46   29.60
   1   1   1  663.76   29.67
   2  -1   1   35.72    1.94
   2  -1   1   37.55    1.92
   2   1  -1   36.30    1.91
   2   1  -1   36.54    1.82
   2   1  -1   38.14    1.90
  -2   1   1   37.35    1.71
  -2   1   1   38.04    1.96
  -2   1  -1   30.76    1.81
   2   1   1   29.09    1.84
   2   1   1   27.58    1.80
   2   1   1   29.14    1.86
   3   1  -1  161.26    7.73
   3   1  -1  152.52    7.84
   3  -1   1  160.36    7.85
  -3   1   1  163.66    7.63
  -3   1   1  160.41    8.15
   3   1  -1  157.89    8.07
   3  -1   1  156.20    8.13
   3   1   1  169.65    7.80
   3   1   1  170.07    7.81
   3  -1  -1  172.29    8.17
  -3   1  -1  173.36    7.76
   3  -1  -1  166.73    7.92
   3   1   1  172.57    8.13
   4  -1   1   50.59    3.11
   4   1  -1   46.21    2.83
   4  -1   1   48.35    3.05
   4   1  -1   49.38    3.06
   4   1  -1   49.73    3.08
  -4   1   1   51.79    2.77
  -4  -1  -1   49.24    2.91
   4   1   1   57.54    3.11
   4   1   1   58.50    2.99
   4   1   1   58.37    3.05
  -4   1  -1   59.13    2.93
   4  -1  -1   57.47    3.21
   5  -1   1  124.76    6.32
  -5  -1  -1  121.16    6.04
  -5   1   1  131.41    6.54
   5   1  -1  124.68    6.36
   5  -1   1  125.64    6.47
   5   1  -1  122.76    6.27
  -5  -1   1  115.54    5.96
  -5  -1   1  116.68    6.40
   5   1   1  113.42    6.36
   5  -1  -1  109.53    6.28
   5   1   1  114.65    6.15
  -6   1   1   22.89    2.37
   6  -1   1   24.00    2.33
   6  -1   1   25.59    2.42
   6   1  -1   24.87    2.40
   6   1   1   30.83    2.41
  -6  -1   1   29.15    2.54
   6   1   1   30.17    2.48
   6  -1  -1   29.27    2.58
  -7   1   1   63.03    4.38
  -7  -1  -1   65.48    4.38
   7   1  -1   65.46    4.25
   7   1   1   63.30    4.20
   7  -1  -1   59.09    4.32
  -7  -1   1   62.83    4.21
  -7   1  -1   58.49    4.24
  -8   1   1    6.46    2.08
  -8  -1  -1    8.67    2.20
  -8  -1   1   10.40    2.27
  -8   1  -1   13.69    2.45
   0   2  -1  187.93    8.69
   0   2  -1  188.04    8.84
   0  -2   1  187.88    8.70
   0   2   1  193.20    8.99
   0  -2  -1  183.76    8.68
   0   2   1  185.33    8.66
  -1   2   1  155.51    7.05
   1  -2   1  151.26    7.14
   1   2  -1  154.69    7.21
   1  -2   1  153.79    7.33
  -1   2   1  155.15    7.37
   1   2  -1  149.90    7.13
  -1  -2  -1  146.27    7.10
  -2   2   1   42.71    2.34
  -2   2   1   41.41    2.10
  -2  -2  -1   40.30    2.25
   2   2  -1   41.55    2.19
   2   2  -1   41.84    2.35
   2   2  -1   42.01    2.27
   2  -2   1   42.70    2.34
   2  -2   1   41.04    2.33
   3   2  -1  182.89    8.60
   3  -2   1  182.20    8.99
  -3   2   1  186.08    8.40
  -3   2   1  183.47    9.01
   3   2  -1  183.31    8.86
   3   2  -1  187.28    8.72
   3  -2   1  180.34    8.70
   3   2   1  177.01    8.61
  -3   2  -1  174.52    8.50
   3   2   1  181.11    8.64
   3   2   1  178.45    8.88
   3  -2  -1  179.91    8.75
   4  -2   1   47.68    2.98
   4  -2   1   46.69    2.92
  -4   2   1   48.80    2.52
   4   2  -1   47.45    2.75
  -4   2   1   48.30    3.00
   4   2  -1   47.37    2.81
   4   2  -1   46.18    2.90
   5  -2   1   46.72    2.93
   5   2  -1   45.91    2.59
   5  -2   1   47.61    2.93
   5   2  -1   46.11    2.85
   5   2  -1   45.90    2.69
  -5   2   1   47.82    2.95
   5   2   1   29.27    2.43
   5   2   1   30.67    2.60
   5  -2  -1   31.54    2.76
   5   2   1   30.40    2.55
  -5  -2   1   30.73    2.59
  -6   2   1   62.94    4.02
   6  -2   1   64.05    4.01
   6   2  -1   63.78    3.92
   6  -2  -1   57.95    4.01
  -6   2  -1   60.00    4.01
   6   2   1   57.70    3.81
  -6  -2   1   56.60    3.85
   6   2   1   55.50    3.75
   7  -2  -1   23.48    2.80
  -7  -2   1   24.09    2.64
  -7   2  -1   21.79    2.65
   7   2   1   22.17    2.42
  -8   2   1   17.19    2.59
  -8  -2  -1   19.54    2.89
  -8   2  -1   13.75    2.57
  -8  -2   1   17.29    2.59
   0   3   1  169.04    7.99
   0   3  -1  166.70    8.01
   0  -3   1  169.76    8.05
   0   3  -1  174.58    8.06
   0   3   1  174.62    8.24
   0  -3  -1  164.56    8.01
   1   3  -1   24.37    1.48
  -1   3   1   25.44    1.35
  -1  -3  -1   23.51    1.46
   1  -3   1   25.80    1.57
   1   3   1   18.77    1.15
   1  -3  -1   18.49    1.45
  -1   3  -1   18.60    1.24
   1   3   1   18.07    1.35
  -1   3  -1   19.22    1.36
  -1  -3   1   18.24    1.40
  -2   3   1  194.54    8.60
   2   3  -1  198.69    8.84
   2  -3   1  198.34    8.85
   2   3  -1  192.17    8.78
  -2   3   1  197.21    9.06
  -2  -3  -1  190.51    8.75
   2  -3   1  196.58    9.03
  -2   3  -1  171.87    8.64
  -2  -3   1  167.63    8.76
   2  -3  -1  171.30    8.80
  -2   3  -1  172.38    8.99
   2   3   1  177.04    8.86
   2   3   1  168.05    8.74
  -3  -3  -1  133.74    6.77
   3  -3   1  140.95    6.93
   3  -3   1  136.46    7.02
  -3   3   1  133.38    6.52
  -3   3   1  138.44    7.04
   3   3  -1  134.35    6.86
   3   3  -1  138.04    6.80
   3   3  -1  135.60    6.82
   3  -3  -1  140.71    6.97
   3   3   1  145.32    6.88
   3   3   1  143.49    6.84
  -3   3  -1  140.38    6.66
   4  -3   1   18.40    1.93
  -4   3   1   15.88    1.74
   4   3  -1   15.75    1.58
   4   3  -1   17.91    1.59
   4   3  -1   17.23    1.81
   4  -3   1   15.92    1.79
   4   3   1   24.65    1.68
   4  -3  -1   26.05    2.14
   4   3   1   25.40    1.87
   4   3   1   25.41    1.88
  -4   3  -1   24.95    1.61
  -4   3  -1   23.95    1.87
  -5   3   1   30.23    2.58
   5   3  -1   28.64    2.58
   5   3  -1   29.17    2.42
   5  -3   1   31.45    2.75
  -5  -3   1   37.65    2.51
   5   3   1   36.46    2.55
   5  -3  -1   37.13    2.91
  -5   3  -1   38.63    2.76
   5   3   1   39.36    2.51
   5   3   1   40.12    2.66
   6   3  -1   56.54    3.99
  -6   3   1   51.92    4.07
   6  -3   1   53.57    4.09
   6   3   1   65.93    3.96
  -6  -3   1   70.76    4.03
   6   3   1   65.78    3.91
   6   3   1   68.23    4.02
  -6   3  -1   63.86    4.12
   6  -3  -1   63.49    4.30
  -7   3   1   11.95    2.32
  -7  -3  -1   13.93    2.37
   7   3  -1   12.38    2.33
  -7   3  -1   15.70    2.48
   7  -3  -1   18.44    2.71
   0   4   1  562.08   27.00
   0   4  -1  573.30   26.09
   0  -4   1  557.85   26.07
   0  -4  -1  556.70   26.04
   0   4  -1  582.61   26.82
   0   4   1  583.76   26.07
   1   4  -1    5.67    0.95
  -1   4   1    4.25    0.87
   1  -4   1    5.13    0.99
  -1  -4  -1    6.55    1.10
  -1   4   1    6.73    0.87
  -1   4  -1    7.25    0.75
  -1  -4   1    8.14    1.04
  -1   4  -1    7.83    1.03
   1   4   1    8.02    1.00
   1  -4  -1    6.13    1.00
   1   4   1    8.00    0.65
  -2   4   1  196.26    9.03
   2  -4   1  200.80    9.30
  -2   4   1  199.04    9.44
  -2  -4  -1  191.30    9.19
   2   4  -1  199.82    9.25
  -2   4  -1  185.79    9.37
  -2   4  -1  189.79    9.10
   2   4   1  190.91    9.19
  -2  -4   1  181.74    9.22
   2  -4  -1  187.79    9.28
   2   4   1  182.70    9.19
  -3   4   1   11.47    1.19
  -3   4   1   10.95    1.46
   3   4  -1   11.10    1.36
   3  -4   1   11.41    1.51
  -3  -4  -1   10.69    1.43
  -3   4  -1   17.93    1.42
  -3  -4   1   15.50    1.61
   3  -4  -1   20.11    1.87
  -3   4  -1   16.55    1.33
   3   4   1   17.27    1.22
   3   4   1   16.55    1.58
  -4  -4  -1  109.35    5.66
   4  -4   1  108.33    5.88
  -4   4   1  113.61    5.89
   4   4  -1  106.99    5.65
  -4   4  -1  108.53    5.85
   4  -4  -1  103.04    5.87
   4   4   1  105.45    5.70
  -4  -4   1  105.12    5.73
  -5  -4  -1    6.51    1.42
  -5   4   1    5.83    1.36
   5  -4   1    6.57    1.61
   5   4  -1    5.81    1.30
  -5  -4   1    5.45    1.44
   5  -4  -1    6.64    1.67
   5   4   1    6.42    1.39
  -5   4  -1    6.26    1.45
  -6   4   1   96.40    6.00
   6  -4   1  101.61    6.17
   6   4  -1  101.01    5.91
  -6  -4  -1   97.64    5.71
   6   4   1  103.26    5.73
  -6   4  -1  108.88    6.03
   6  -4  -1  107.05    6.21
   7   4  -1    2.75    1.73
  -7   4   1    2.32    1.74
  -7   4  -1    0.47    1.65
   7  -4  -1    1.71    1.92
   0   5   1  308.67   14.29
   0   5  -1  297.21   14.30
   0  -5  -1  303.36   14.33
   0  -5   1  308.25   14.38
  -1   5   1   33.74    2.16
  -1   5   1   34.37    2.06
  -1  -5  -1   33.25    2.24
   1  -5   1   31.79    2.35
   1   5  -1   34.98    2.33
  -1  -5   1   31.01    2.25
   1  -5  -1   33.68    2.33
  -1   5  -1   30.40    1.95
   1   5   1   31.56    2.19
  -1   5  -1   31.72    2.14
  -2   5   1   30.00    1.99
  -2   5   1   29.32    1.91
   2  -5   1   33.83    2.40
  -2  -5  -1   29.19    2.09
   2   5  -1   28.57    2.18
   2  -5  -1   24.86    2.17
   2   5   1   25.05    2.11
  -2  -5   1   25.20    2.18
  -2   5  -1   26.29    1.85
  -2   5  -1   25.16    1.95
  -3  -5  -1   11.90    1.62
  -3   5   1   11.64    1.43
  -3   5   1    9.96    1.26
   3   5  -1   10.73    1.57
   3  -5   1   11.25    1.81
  -3   5  -1    8.45    1.35
  -3   5  -1    9.69    1.36
   3   5   1    8.31    1.39
   3  -5  -1    7.48    1.68
  -3  -5   1    8.52    1.46
  -4   5   1   87.86    4.80
   4   5  -1   90.02    4.79
  -4  -5  -1   89.45    4.73
   4  -5   1   90.36    5.05
   4  -5  -1   72.48    4.89
   4   5   1   78.12    4.72
  -4  -5   1   75.14    4.68
  -4   5  -1   75.32    4.69
   5   5  -1   33.38    2.84
  -5  -5  -1   33.10    2.81
   5  -5   1   32.34    3.10
  -5   5   1   32.02    2.87
  -5   5  -1   36.79    2.94
   5   5   1   38.39    2.92
  -5  -5   1   38.96    2.96
   5  -5  -1   39.27    3.12
  -6  -5  -1  113.70    6.40
   6  -5   1  114.71    6.78
   6   5  -1  116.75    6.46
  -6   5   1  115.51    6.61
   6  -5  -1  112.20    6.80
   6   5   1  109.73    6.36
  -6  -5   1  114.06    6.48
  -6   5  -1  111.80    6.60
  -7   5   1    6.91    1.97
  -7  -5   1   11.42    2.50
  -7   5  -1    7.59    2.00
   7  -5  -1   10.52    2.52
   0  -6   1   85.56    4.87
   0   6   1   89.01    4.77
   0   6  -1   88.27    4.83
   0  -6  -1   89.23    4.89
  -1   6   1   46.45    2.90
  -1  -6  -1   48.17    3.09
   1  -6   1   46.37    3.13
   1   6  -1   43.12    3.10
   1   6   1   49.02    3.06
   1  -6  -1   50.89    3.13
  -1  -6   1   49.54    3.22
  -1   6  -1   51.63    3.07
  -2  -6  -1   60.49    3.70
   2   6  -1   63.19    3.73
   2  -6   1   63.43    3.93
  -2   6   1   64.90    3.54
   2   6   1   57.12    3.75
  -2   6  -1   61.99    3.60
   2  -6  -1   61.55    3.92
  -2  -6   1   58.61    3.79
   3  -6   1   20.74    2.45
  -3   6   1   18.62    1.94
   3   6  -1   21.12    2.20
  -3  -6  -1   21.30    2.19
   3   6   1   22.77    2.24
   3  -6  -1   24.57    2.50
  -3   6  -1   23.50    1.95
  -3  -6   1   24.28    2.30
   4   6  -1   63.73    4.00
   4  -6   1   65.25    4.39
  -4  -6  -1   63.28    4.01
  -4   6   1   65.84    4.03
  -4   6  -1   62.42    3.97
  -4  -6   1   61.50    4.05
   4   6   1   61.68    3.98
   4  -6  -1   63.11    4.35
   5  -6   1   20.63    2.72
  -5  -6  -1   21.55    2.35
  -5   6   1   21.45    2.36
   5   6   1   12.62    2.13
   5  -6  -1   10.43    2.24
  -5   6  -1   12.63    2.15
  -5  -6   1   13.60    2.26
   6  -6   1   58.18    4.61
  -6   6   1   60.87    4.25
   6   6  -1   58.88    4.17
  -6  -6  -1   61.27    4.13
   6  -6  -1   55.18    4.56
   6   6   1   51.21    3.95
  -6   6  -1   54.77    4.16
  -6  -6   1   54.42    4.10
  -7   6   1   23.56    3.16
   7  -6  -1   20.64    3.59
  -7   6  -1   22.24    3.11
   0  -7  -1   59.27    3.74
   0   7   1   58.65    3.71
   0   7  -1   58.11    3.66
  -1  -7  -1   58.42    3.76
   1  -7   1   57.64    3.80
   1   7  -1   60.95    3.72
  -1   7   1   57.37    3.58
   1  -7  -1   58.76    3.73
  -1   7  -1   56.59    3.54
  -1  -7   1   53.98    3.66
   1   7   1   54.81    3.61
   2   7  -1   73.72    4.35
  -2  -7  -1   73.59    4.37
   2  -7   1   72.12    4.51
  -2   7   1   75.96    4.14
   2  -7  -1   64.32    4.33
  -2   7  -1   66.92    4.12
  -2  -7   1   67.56    4.28
  -3  -7  -1   80.59    4.91
   3  -7   1   82.12    5.19
   3   7  -1   82.78    4.96
   3   7   1   83.27    4.98
  -3  -7   1   84.76    4.99
   3  -7  -1   79.82    5.06
  -4  -7  -1   34.05    2.90
   4   7  -1   32.24    2.87
   4  -7   1   31.64    3.10
   4   7   1   26.74    2.77
  -4  -7   1   27.33    2.81
   4  -7  -1   24.70    3.10
   5   7  -1    9.85    2.09
  -5  -7  -1   11.96    2.29
   5  -7   1   11.32    2.59
   5  -7  -1   19.37    2.97
  -5  -7   1   19.02    2.55
   5   7   1   18.51    2.34
   6  -7   1   22.07    3.42
   6   7  -1   26.34    2.98
   6  -7  -1   16.77    3.36
   6   7   1   20.75    2.77
  -6  -7   1   19.36    2.87
   0  -8   1   39.75    3.22
   0   8  -1   40.22    3.13
   0   8   1   37.37    3.02
   0  -8  -1   38.10    3.07
   1   8  -1   28.35    2.67
   1  -8   1   23.09    2.73
  -1  -8  -1   24.60    2.74
  -1   8   1   27.53    2.63
   1  -8  -1   36.08    3.00
   1   8   1   35.55    2.89
  -1   8  -1   36.30    2.68
  -1  -8   1   37.92    3.02
  -2   8   1   19.27    2.17
   2   8  -1   18.53    2.42
  -2  -8  -1   17.45    2.39
   2  -8   1   16.17    2.51
  -2  -8   1   17.41    2.41
   2  -8  -1   18.57    2.38
  -2   8  -1   21.21    2.26
   2   8   1   17.92    2.20
   3   8  -1   36.80    3.03
   3  -8   1   39.76    3.54
  -3  -8  -1   42.32    3.26
   3   8   1   33.55    2.99
   3  -8  -1   29.74    3.30
  -3  -8   1   32.29    3.14
  -4  -8  -1   15.84    2.53
   4  -8   1   15.06    2.99
   4   8  -1   14.33    2.48
   4  -8  -1   16.14    2.99
  -4  -8   1   20.17    2.64
   4   8   1   15.50    2.31
  -5  -8  -1   14.37    2.59
   5   8  -1   11.94    2.37
   5  -8   1   13.37    3.02
   5  -8  -1   14.97    3.27
   5   8   1   16.91    2.71
  -5  -8   1   15.63    2.66
   0   9  -1   -0.39    1.47
   0   9   1    0.67    1.52
   0  -9   1    0.26    1.65
   0  -9  -1    0.24    1.51
   1   9  -1   39.14    3.19
  -1   9   1   37.78    2.99
   1  -9   1   39.61    3.45
  -1  -9  -1   44.48    3.30
  -1  -9   1   31.73    3.11
   1   9   1   32.55    3.20
  -1   9  -1   34.38    3.15
   1  -9  -1   29.81    3.12
  -2  -9  -1    2.27    1.75
   2   9  -1    3.03    1.74
   2  -9   1    2.64    1.93
   2   9   1    1.68    1.67
  -2   9  -1    1.04    1.49
  -2  -9   1    0.94    1.59
   2  -9  -1    2.40    1.89
   3  -9   1   59.66    4.72
  -3  -9  -1   60.88    4.40
   3   9  -1   58.63    4.40
  -3  -9   1   60.84    4.43
   3   9   1   61.07    4.36
   4  -9   1    4.61    2.47
  -4  -9  -1    4.31    2.02
  -4  -9   1    4.40    2.09
   0 -10  -1    6.99    2.21
   0  10   1    7.94    2.09
   0 -10   1    9.02    2.21
   0  10  -1    9.27    2.19
  -1 -10  -1   21.04    2.97
  -1  10   1   23.58    2.83
   1  10  -1   20.09    2.85
   1 -10   1   17.27    2.70
   1  10   1   16.99    2.51
   1 -10  -1   16.00    2.70
  -1 -10   1   16.10    2.63
  -1  10  -1   16.07    2.73
  -2 -10  -1    6.44    2.20
   0   0  -2   -0.28    0.13
   0   0   2    0.07    0.23
   0   0  -2   -0.22    0.14
   1   0  -2    5.17    0.58
   1   0   2    5.19    0.52
  -1   0   2    5.79    0.53
   1   0   2    5.57    0.43
  -1   0  -2    5.05    0.53
   1   0  -2    5.30    0.39
  -2   0  -2  166.18    7.71
   2   0  -2  167.76    7.56
   2   0   2  167.05    8.05
  -2   0   2  156.91    8.01
   2   0  -2  165.75    7.79
   2   0   2  164.89    7.65
   3   0  -2   12.86    0.90
  -3   0   2   12.22    1.12
   3   0   2   13.01    1.13
  -3   0  -2   11.81    1.10
   3   0  -2   11.64    1.23
   3   0   2   12.08    1.12
   4   0   2    0.22    0.61
  -4   0   2    0.16    0.46
  -4   0   2    0.65    0.65
  -4   0  -2    0.36    0.59
   4   0  -2    0.49    0.77
   4   0   2    0.16    0.66
  -5   0  -2    0.66    0.73
   5   0   2    0.53    0.87
   5   0   2    0.49    0.82
   5   0  -2    1.69    1.03
  -5   0   2    0.88    0.89
   6   0  -2    0.73    1.20
  -6   0   2    1.45    1.15
   6   0   2    1.57    1.11
   6   0   2    0.62    1.10
   7   0   2   16.08    2.12
   7   0  -2   17.24    2.42
  -7   0   2   17.25    2.28
  -8   0  -2    6.45    2.00
  -8   0   2    5.19    1.95
   0  -1   2  829.30   42.43
   0   1  -2  911.40   40.83
   0  -1  -2  829.87   40.69
   0  -1   2  954.87   40.73
   0   1   2  952.99   40.79
   0   1   2  945.02   42.61
  -1   1   2   81.03    3.79
  -1  -1  -2   82.78    3.88
   1   1  -2   87.11    3.93
   1   1  -2   82.47    3.98
  -1   1   2   86.51    4.12
   1  -1   2   85.47    4.09
   1  -1   2   86.23    3.91
  -1   1  -2   79.31    3.97
   1  -1  -2   83.27    3.99
   1   1   2   77.96    4.07
   1   1   2   81.19    3.97
  -1  -1   2   79.70    4.02
   2  -1   2  308.69   13.98
   2   1  -2  300.05   13.45
  -2   1   2  315.64   14.00
   2   1  -2  304.24   13.33
   2  -1   2  308.94   13.38
  -2   1   2  305.76   13.18
  -2   1  -2  279.18   13.40
  -2  -1   2  275.52   13.89
   2   1   2  277.96   13.31
   2   1   2  270.98   13.41
   2  -1  -2  271.09   13.44
   2   1   2  276.39   13.92
   3   1  -2  103.01    4.93
   3   1  -2  102.89    5.14
  -3   1   2  106.41    4.78
   3  -1   2  101.93    5.05
  -3   1   2  106.50    5.29
   3  -1   2  105.18    5.28
   3   1   2  100.33    4.98
   3   1   2  100.97    5.23
   3  -1  -2   94.81    5.14
  -3   1  -2   98.34    5.00
   3   1   2  101.37    5.05
  -3  -1   2  100.37    5.19
   4   1  -2  248.90   11.56
   4   1  -2  243.43   11.28
  -4   1   2  251.42   11.14
   4  -1   2  240.73   11.46
  -4   1   2  241.18   11.94
  -4  -1  -2  249.17   11.42
   4  -1   2  241.31   11.94
  -4  -1   2  236.13   11.86
   4   1   2  235.51   11.36
   4   1   2  240.53   11.90
  -4   1  -2  235.40   11.36
   4  -1  -2  234.62   11.57
   5   1  -2   59.10    3.73
   5  -1   2   61.54    3.66
   5  -1   2   58.76    3.74
  -5   1   2   62.76    3.80
  -5  -1  -2   60.99    3.51
   5   1   2   65.01    3.58
   5  -1  -2   61.39    3.83
  -5  -1   2   65.54    3.74
   5   1   2   63.13    3.71
  -5   1  -2   62.73    3.50
  -6   1   2  259.04   13.36
   6  -1   2  254.20   13.31
   6   1  -2  256.21   12.88
   6  -1   2  258.74   12.79
   6  -1  -2  268.42   13.01
   6   1   2  270.62   12.76
   6   1   2  269.27   13.30
  -6  -1   2  271.42   13.31
   7   1  -2   18.04    2.44
  -7   1   2   21.25    2.46
   7  -1   2   21.00    2.48
  -7   1  -2   21.34    2.48
   7  -1  -2   21.75    2.66
   7   1   2   21.56    2.33
  -7  -1   2   22.64    2.46
  -8   1   2   64.03    4.91
  -8  -1  -2   61.89    4.97
   8  -1  -2   78.06    5.17
  -8   1  -2   82.24    5.27
  -8  -1   2   78.27    5.09
   0   2   2  131.42    6.32
   0  -2   2  134.54    6.38
   0  -2  -2  134.92    6.35
   0  -2   2  134.19    6.42
   0   2   2  141.02    6.68
   0   2  -2  137.24    6.39
   1  -2   2  158.43    7.44
   1  -2   2  154.44    7.63
  -1   2   2  159.52    7.71
   1   2  -2  153.41    7.44
  -1   2   2  158.15    7.32
  -1  -2  -2  153.85    7.39
  -1   2  -2  161.08    7.46
  -1  -2   2  162.63    7.49
   1   2   2  164.90    7.65
  -1  -2   2  159.66    7.53
   1   2   2  161.89    7.46
   1  -2  -2  159.31    7.46
  -2   2   2   67.42    3.15
   2  -2   2   65.81    3.48
  -2   2   2   67.57    3.53
   2   2  -2   65.01    3.46
  -2  -2  -2   67.11    3.36
   2   2  -2   64.78    3.36
   2  -2   2   66.91    3.41
   2  -2  -2   67.74    3.50
  -2  -2   2   67.42    3.36
   2   2   2   66.27    3.42
  -2   2  -2   67.01    3.38
   2   2   2   65.74    3.42
   3  -2   2   28.38    1.95
  -3   2   2   28.95    1.96
   3   2  -2   28.04    1.96
  -3   2   2   28.74    1.50
   3   2  -2   27.14    1.75
   3  -2   2   28.14    1.86
   3   2   2   27.95    1.87
   3   2   2   28.34    1.79
   3  -2  -2   27.99    1.96
   3   2   2   27.99    1.83
  -3   2  -2   27.43    1.74
  -3  -2   2   27.60    1.76
   4  -2   2   28.30    2.11
   4  -2   2   28.49    2.17
   4   2  -2   29.06    1.93
   4   2  -2   28.24    2.17
  -4   2   2   28.59    2.16
   4   2   2   29.30    2.05
  -4   2  -2   31.40    1.97
   4  -2  -2   30.75    2.32
   4   2   2   30.85    2.04
  -4  -2   2   30.50    2.05
   4   2   2   29.57    2.06
  -5   2   2    3.40    1.08
   5   2  -2    3.20    1.15
   5   2  -2    1.40    0.80
   5  -2   2    2.10    1.03
   5  -2   2    1.52    1.13
   5   2   2    6.86    1.32
   5   2   2    6.20    1.33
  -5  -2   2    7.36    1.25
   5  -2  -2    5.80    1.39
   5   2   2    5.75    1.29
   6   2  -2    4.90    1.50
  -6   2   2    4.03    1.42
  -6  -2  -2    5.18    1.32
   6  -2   2    4.53    1.34
   6  -2   2    6.14    1.53
  -6  -2   2    6.44    1.44
   6  -2  -2    6.49    1.67
   6   2   2    6.29    1.46
   6   2   2    5.98    1.40
   7   2  -2    3.87    1.75
   7   2   2   10.40    1.99
  -7   2  -2    8.90    1.94
   7  -2  -2   10.00    2.18
  -7  -2   2    9.26    1.87
  -8  -2  -2    7.83    2.13
  -8   2   2    3.73    1.86
   8  -2  -2    5.00    2.20
  -8  -2   2    5.96    1.97
  -8   2  -2    6.65    2.00
   0   3   2  236.09   11.52
   0   3   2  241.51   11.05
   0  -3   2  239.65   11.12
   0   3  -2  237.87   11.11
   0  -3  -2  234.24   11.07
   0   3  -2  238.34   11.21
   1  -3   2  329.70   16.85
  -1   3   2  327.71   16.25
  -1  -3  -2  329.80   16.32
   1   3  -2  327.33   16.37
  -1   3   2  331.11   16.95
   1  -3   2  335.45   16.37
  -1   3  -2  380.75   16.40
   1  -3  -2  377.15   16.41
   1   3   2  390.30   16.88
  -1  -3   2  391.19   16.46
   1   3   2  393.39   16.43
  -2   3   2  149.40    8.20
   2  -3   2  147.16    8.14
   2  -3   2  148.07    7.96
   2   3  -2  150.01    7.95
  -2   3   2  148.32    7.73
  -2  -3  -2  146.32    7.88
  -2  -3   2  190.91    8.02
   2   3   2  183.11    8.04
   2  -3  -2  181.92    8.10
   2   3   2  188.61    8.12
  -2  -3   2  184.32    8.10
  -2   3  -2  184.90    7.97
   3  -3   2  461.63   22.73
  -3  -3  -2  466.32   21.81
   3   3  -2  461.80   21.87
  -3   3   2  458.37   21.57
   3  -3   2  463.04   21.93
  -3   3   2  458.52   22.76
   3   3  -2  454.97   21.93
  -3  -3   2  488.11   22.55
   3   3   2  486.99   21.94
   3   3   2  516.72   22.66
   3  -3  -2  485.38   22.02
  -3   3  -2  495.18   21.82
  -4  -3  -2  128.90    6.00
  -4   3   2  131.63    6.32
   4  -3   2  130.40    6.22
   4   3  -2  129.01    6.02
   4  -3   2  133.42    6.31
   4   3  -2  130.32    6.22
   4   3   2  109.25    5.97
  -4   3  -2  106.31    5.82
   4   3   2  104.56    6.03
   4   3   2  104.24    5.96
   4  -3  -2  103.09    6.12
  -4  -3   2  109.45    6.02
   5   3  -2   56.17    3.32
   5  -3   2   52.97    3.51
  -5   3   2   55.84    3.61
   5   3  -2   56.05    3.56
   5  -3   2   50.02    3.56
   5   3   2   54.94    3.44
   5   3   2   57.10    3.39
   5   3   2   52.67    3.37
   5  -3  -2   54.14    3.71
  -5  -3   2   56.74    3.36
   6   3  -2   72.61    4.53
  -6   3   2   67.46    4.57
   6  -3   2   72.17    4.77
  -6   3  -2   76.13    4.67
   6   3   2   75.89    4.47
   6   3   2   78.89    4.54
  -6  -3   2   76.35    4.51
   6  -3  -2   76.66    4.84
   7   3  -2   61.12    4.01
  -7   3   2   57.45    4.05
   7   3   2   45.20    3.59
  -7   3  -2   43.59    3.70
   7  -3  -2   47.41    4.04
   8  -3  -2   29.20    3.59
   0  -4   2    1.00    0.67
   0   4  -2    1.94    0.64
   0   4   2    1.52    0.64
   0   4  -2    1.21    0.29
   0   4   2    1.69    0.60
   0  -4  -2    1.84    0.69
   1  -4   2   25.24    1.84
  -1  -4  -2   26.57    1.79
  -1   4   2   26.68    1.66
  -1   4   2   25.66    1.62
   1   4  -2   26.02    1.76
  -1  -4   2   22.91    1.75
   1   4   2   22.56    1.67
  -1   4  -2   22.59    1.71
   1   4   2   24.15    1.47
   1  -4  -2   24.16    1.76
  -1   4  -2   23.15    1.48
   2   4  -2    9.35    1.16
   2  -4   2   10.63    1.39
  -2  -4  -2   10.52    1.24
  -2   4   2    9.62    0.98
  -2   4   2    8.10    1.09
   2   4   2    7.53    0.83
   2  -4  -2    8.24    1.33
  -2  -4   2    7.65    0.67
  -2  -4   2    6.81    1.25
  -2   4  -2    6.98    1.00
   2   4   2    6.10    1.17
  -2   4  -2    8.76    1.11
   3  -4   2    1.54    0.97
  -3   4   2    2.95    0.88
   3  -4   2    1.88    0.78
   3   4  -2    1.92    0.78
  -3  -4  -2    2.82    0.88
  -3   4   2    2.36    0.62
   3   4   2    1.14    0.59
   3  -4  -2    1.90    0.94
  -3   4  -2    2.47    0.75
   3   4   2    1.30    0.82
  -3   4  -2    0.73    0.72
  -3  -4   2    2.09    0.95
  -3  -4   2    1.15    0.54
   4   4  -2   14.07    1.49
  -4   4   2   13.35    1.58
   4  -4   2   14.66    1.91
  -4  -4  -2   14.69    1.68
  -4  -4   2    9.20    1.67
   4  -4  -2    9.56    1.75
   4   4   2    9.49    1.33
  -4   4  -2   10.88    1.46
  -4   4  -2   11.35    1.38
   4   4   2   10.82    1.58
  -5   4   2   17.63    2.13
   5   4  -2   16.79    1.93
  -5  -4  -2   17.28    1.96
   5  -4   2   18.53    2.31
   5   4  -2   15.91    2.12
  -5   4  -2   17.91    2.09
   5   4   2   19.09    2.01
   5  -4  -2   20.50    2.39
  -6   4   2   31.15    2.90
   6   4  -2   29.87    2.94
  -6  -4  -2   32.46    2.82
   6  -4   2   32.05    3.18
   6  -4  -2   39.87    3.40
   6   4   2   40.85    2.96
  -6   4  -2   37.02    3.10
   7   4  -2    6.73    1.94
  -7   4   2    8.73    2.07
   7  -4  -2    7.87    2.27
  -7   4  -2    8.61    2.05
   8  -4  -2   14.37    3.26
   0   5   2   15.67    1.46
   0   5   2   17.87    1.64
   0   5  -2   17.36    1.53
   0  -5  -2   15.81    1.61
   0  -5   2   17.06    1.59
   1   5  -2  211.81    9.77
   1  -5   2  211.86    9.82
  -1  -5  -2  205.01    9.70
  -1   5   2  210.68    9.90
  -1   5   2  211.00    9.61
   1  -5  -2  190.88    9.72
  -1  -5   2  194.39    9.77
   1   5   2  195.46    9.69
  -1   5  -2  189.15    9.69
  -1   5  -2  187.59    9.63
  -2  -5  -2    0.49    0.86
  -2   5   2    0.78    0.66
   2  -5   2    0.79    0.89
  -2   5   2    0.85    0.72
   2   5  -2    1.10    0.82
  -2   5  -2    0.61    0.65
  -2  -5   2    1.37    0.89
   2   5   2    1.26    0.82
  -2   5  -2    1.17    0.79
   2  -5  -2    0.81    0.97
   3  -5   2  323.08   15.46
  -3  -5  -2  324.85   15.26
   3   5  -2  322.64   15.35
  -3   5   2  330.56   15.81
  -3   5  -2  322.28   15.16
   3  -5  -2  325.14   15.48
   3   5   2  317.09   15.36
  -3  -5   2  315.92   15.34
  -3   5  -2  322.68   15.71
   4  -5   2   12.56    2.05
  -4   5   2   14.14    1.68
   4   5  -2   14.07    1.81
  -4  -5  -2   13.41    1.75
   4  -5  -2   11.67    2.05
   4   5   2   10.10    1.74
  -4  -5   2    9.33    1.83
  -4   5  -2    9.49    1.64
  -5  -5  -2  185.26    8.93
   5  -5   2  175.64    9.24
  -5   5   2  188.98    9.38
   5   5  -2  184.74    9.04
   5  -5  -2  166.49    9.21
   5   5   2  170.65    9.03
  -5   5  -2  169.07    9.23
  -5  -5   2  167.07    9.04
   6   5  -2    9.44    2.04
  -6   5   2    8.24    1.85
   6  -5   2   10.41    2.44
   6  -5  -2    8.50    2.22
   6   5   2   10.14    2.04
  -6  -5   2   11.39    2.27
  -6   5  -2    9.05    1.98
  -7   5   2   62.03    4.75
  -7  -5   2   66.06    4.69
   7  -5  -2   66.83    5.12
  -7   5  -2   67.21    4.78
   0  -6   2   29.20    2.33
   0   6   2   31.97    2.31
   0  -6  -2   30.50    2.32
   0   6  -2   29.10    2.26
   1   6  -2    1.19    0.94
  -1   6   2    1.70    0.89
  -1  -6  -2    1.99    1.00
   1  -6   2    1.95    1.05
  -1   6  -2    0.78    0.94
  -1  -6   2    0.34    1.04
   1   6   2    1.04    0.90
   1  -6  -2    1.28    1.07
   2   6  -2   13.76    1.81
  -2  -6  -2   13.49    1.77
   2  -6   2   14.77    1.84
  -2   6   2   13.45    1.45
  -2   6  -2   11.28    1.47
   2   6   2    9.35    1.54
   2  -6  -2   12.17    1.88
  -2  -6   2   11.04    1.66
   3   6  -2    4.19    1.24
  -3  -6  -2    3.08    1.25
   3  -6   2    2.17    1.44
  -3   6   2    3.98    1.16
   3  -6  -2    3.77    1.46
  -3   6  -2    4.15    1.14
   3   6   2    2.69    1.15
  -3  -6   2    2.84    1.33
   4  -6   2   19.11    2.54
  -4  -6  -2   17.70    2.10
  -4   6   2   17.35    2.05
   4   6  -2   20.17    2.09
   4  -6  -2   14.28    2.21
  -4  -6   2   13.75    2.14
   4   6   2   15.05    1.99
  -4   6  -2   13.51    1.93
   5   6  -2    7.03    1.66
   5  -6   2    5.49    1.93
  -5   6   2    6.58    1.59
  -5  -6  -2    9.51    1.95
  -5  -6   2    4.82    1.68
  -5   6  -2    5.76    1.55
   5   6   2    7.02    1.73
   5  -6  -2    5.01    1.89
  -6   6   2   10.74    2.36
   6   6  -2   10.20    2.19
   6  -6   2   11.20    2.46
   6   6   2    7.05    1.91
  -6   6  -2    6.58    1.90
   6  -6  -2    6.48    2.32
  -6  -6   2    6.18    1.98
  -7   6   2    2.22    1.99
   7   6   2    0.84    1.80
  -7   6  -2   -1.36    1.78
  -7  -6   2   -0.68    1.83
   7  -6  -2   -0.01    2.29
   0   7   2   80.84    4.68
   0  -7  -2   83.86    4.78
   0   7  -2   80.99    4.72
   0  -7   2   84.48    4.90
  -1  -7  -2   58.68    4.12
  -1   7   2   64.27    4.01
   1  -7   2   62.90    4.27
   1   7  -2   62.38    4.17
  -1  -7   2   73.55    4.31
   1  -7  -2   73.39    4.32
  -1   7  -2   77.07    4.15
   1   7   2   77.10    4.19
   2   7  -2   38.94    2.98
   2  -7   2   39.99    3.25
  -2   7   2   42.90    2.84
  -2  -7  -2   41.69    3.06
  -3  -7  -2   91.75    5.19
   3   7  -2   92.67    5.21
   3  -7   2   96.89    5.50
   3   7   2   81.42    5.17
   3  -7  -2   84.79    5.33
  -3   7  -2   88.41    4.98
  -3  -7   2   84.87    5.25
  -4  -7  -2   16.58    2.31
   4   7  -2   15.36    2.29
   4  -7   2   15.35    2.50
   4  -7  -2   19.69    2.54
   4   7   2   15.23    2.16
  -4  -7   2   16.92    2.38
  -5  -7  -2   26.20    2.69
   5  -7   2   22.98    3.29
   5   7  -2   27.70    2.68
   5  -7  -2   19.37    3.06
   5   7   2   20.16    2.68
  -5  -7   2   18.09    2.73
   6   7  -2   29.13    3.16
   6  -7   2   30.50    3.79
   6   7   2   30.28    3.25
  -6  -7   2   27.33    3.21
   6  -7  -2   27.36    3.71
   0   8   2    7.00    1.64
   0   8  -2    8.32    1.75
   0  -8  -2    8.88    2.02
   0  -8   2    8.65    2.01
   1   8  -2    2.38    1.39
  -1   8   2    2.98    1.31
  -1  -8  -2    2.28    1.40
   1  -8   2    2.97    1.59
   1  -8  -2    2.81    1.47
   1   8   2    1.45    1.27
  -1  -8   2    2.63    1.56
  -1   8  -2    2.25    1.40
   2   8  -2   -0.02    1.27
  -2  -8  -2   -0.02    1.43
   2  -8   2    1.93    1.65
  -2   8  -2    0.27    1.27
   2   8   2    0.55    1.37
   2  -8  -2   -0.27    1.36
  -2  -8   2    0.62    1.54
  -3  -8  -2    1.66    1.56
   3   8  -2    0.36    1.47
   3  -8   2    1.40    1.69
  -3  -8   2    1.85    1.69
   3   8   2    2.60    1.57
   3  -8  -2    1.23    1.62
   4  -8   2   -0.85    1.97
   4   8  -2    0.37    1.59
  -4  -8  -2   -0.89    1.65
   4  -8  -2   -0.20    1.74
  -4  -8   2    2.03    1.75
   4   8   2    0.83    1.50
  -5  -8  -2    2.36    1.87
   5   8  -2    2.21    1.83
   5  -8   2    1.25    2.39
  -5  -8   2    4.85    2.04
   5   8   2    6.02    2.02
   5  -8  -2    5.69    2.49
   0  -9  -2   74.72    5.02
   0   9  -2   82.20    5.00
   0   9   2   79.73    4.86
  -1  -9  -2    2.26    1.73
   1   9  -2    2.96    1.69
   1  -9   2    2.43    1.63
  -1   9   2    2.40    1.53
   1   9   2    1.60    1.58
   1  -9  -2    0.10    1.56
  -1  -9   2    1.01    1.74
  -1   9  -2    2.19    1.60
  -2  -9  -2   53.45    4.09
   2  -9   2   48.69    4.22
   2   9  -2   47.78    4.03
   2  -9  -2   59.98    4.34
   2   9   2   57.99    4.06
  -2  -9   2   56.43    4.19
  -2   9  -2   60.34    3.98
   3  -9   2    1.94    2.11
   3   9  -2    1.48    1.57
  -3  -9  -2    2.04    1.84
   3   9   2    3.38    1.72
   3  -9  -2    1.34    2.01
  -3  -9   2    2.93    1.91
   4  -9   2   61.53    5.13
  -4  -9  -2   66.57    4.56
  -4  -9   2   58.57    4.61
   0  10   2    0.00    1.53
   0 -10  -2   -1.04    1.81
   0 -10   2   -0.43    1.92
   0  10  -2    0.28    1.74
  -1  10   2    2.96    1.81
   1 -10   2    2.60    2.08
   1  10  -2    3.89    1.97
  -1 -10  -2    5.07    2.12
   1  10   2    4.25    1.99
   1 -10  -2    5.05    2.15
  -1  10  -2    4.91    1.99
  -1 -10   2    5.65    2.17
  -2 -10  -2    2.47    1.97
   0   0  -3   -0.02    0.12
   0   0  -3    0.14    0.17
   0   0   3   -0.07    0.24
   1   0  -3  331.06   14.64
  -1   0   3  326.92   15.38
   1   0  -3  318.77   14.76
   1   0   3  316.59   15.36
  -1   0  -3  324.97   14.79
   2   0  -3    4.60    0.69
   2   0   3    4.31    0.63
  -2   0   3    4.59    0.70
   2   0   3    4.35    0.55
  -2   0  -3    4.87    0.67
   2   0  -3    4.90    0.41
   3   0   3    8.59    1.02
  -3   0  -3    9.16    1.00
   3   0   3    8.87    0.97
  -3   0   3   10.91    1.05
   3   0  -3   11.34    1.21
   3   0  -3    9.22    0.72
  -4   0  -3    4.84    0.97
   4   0  -3    3.98    0.99
   4   0   3    3.26    0.81
  -4   0   3    3.83    0.73
   4   0   3    4.43    1.00
  -4   0   3    3.47    0.85
  -5   0  -3   88.24    4.69
   5   0   3   86.42    4.96
  -5   0   3   90.02    4.96
   5   0  -3   86.25    4.93
   5   0   3   87.64    4.69
  -6   0   3    4.07    1.37
   6   0  -3    3.73    1.43
   6   0   3    3.88    1.30
   7   0   3   60.63    4.19
  -7   0   3   59.77    4.21
   7   0  -3   61.05    4.26
   8   0  -3    6.39    2.18
  -8   0  -3    8.27    2.22
   8   0   3    6.97    1.98
  -8   0   3    6.69    2.10
   0  -1   3   18.39    1.07
   0   1   3   19.37    1.30
   0   1   3   17.89    1.02
   0  -1   3   19.76    1.05
   0  -1  -3   17.93    1.00
   0   1  -3   18.05    1.08
  -1   1   3  233.25   10.45
   1   1  -3  228.40    9.97
  -1  -1  -3  225.58    9.87
  -1   1   3  225.83    9.83
   1  -1   3  230.11    9.91
   1   1  -3  224.36   10.02
   1  -1   3  225.99   10.38
  -1  -1   3  202.16   10.33
   1  -1  -3  202.53    9.99
   1   1   3  202.65   10.39
  -1   1  -3  201.21   10.02
   1   1   3  203.28   10.00
   2  -1   3  142.73    6.38
   2   1  -3  138.15    6.51
   2  -1   3  145.16    6.74
   2   1  -3  145.63    6.37
   2   1   3  130.29    6.69
  -2   1  -3  136.65    6.49
   2   1   3  131.83    6.32
  -2  -1   3  131.31    6.64
   2  -1  -3  128.56    6.52
   2   1   3  127.95    6.46
   3   1  -3  498.42   23.26
   3   1  -3  523.61   23.51
  -3   1   3  501.21   24.40
  -3  -1  -3  521.54   23.46
  -3   1   3  509.52   23.07
   3  -1   3  519.11   23.35
   3   1   3  511.95   23.28
  -3   1  -3  507.30   23.44
   3   1   3  518.07   24.40
   3  -1  -3  504.96   23.51
  -3  -1   3  512.05   24.35
   4   1  -3   16.53    1.26
   4  -1   3   18.57    1.53
   4   1  -3   17.01    1.64
  -4  -1  -3   16.47    1.43
   4  -1   3   16.72    1.43
  -4   1   3   16.35    1.59
   4   1   3   11.85    1.34
  -4  -1   3   11.99    1.42
  -4   1  -3   12.22    1.37
   4  -1  -3   11.31    1.58
   4   1   3   13.36    1.34
  -5   1   3   48.22    3.05
   5  -1   3   48.19    2.94
   5   1  -3   44.92    2.99
   5  -1   3   47.92    2.82
  -5  -1  -3   46.53    2.77
   5  -1  -3   37.91    2.94
   5   1   3   36.49    2.76
  -5   1  -3   36.82    2.63
  -5  -1   3   38.64    2.86
   5   1   3   38.67    2.67
   6   1  -3   27.27    2.42
   6  -1   3   30.07    2.45
  -6  -1  -3   26.88    2.31
  -6   1   3   27.75    2.43
   6   1   3   24.10    2.30
   6  -1  -3   25.42    2.61
  -6  -1   3   26.26    2.51
   7   1  -3   36.92    3.23
   7  -1   3   35.92    3.08
  -7   1   3   33.88    3.24
  -7  -1   3   41.91    3.16
   7   1   3   40.10    3.23
   7  -1  -3   41.12    3.42
   8   1  -3    9.02    2.24
  -8   1   3    8.96    2.15
  -8  -1  -3    7.55    2.08
   8   1   3   11.26    2.17
  -8   1  -3    9.72    2.36
   8  -1  -3   11.50    2.65
  -8  -1   3   12.49    2.41
   0  -2   3  321.31   14.92
   0   2   3  335.96   15.69
   0  -2   3  323.18   15.35
   0   2   3  324.64   14.88
   0  -2  -3  327.39   14.87
   0   2  -3  323.65   14.95
   1  -2  -3   45.19    2.36
  -1  -2   3   42.42    2.33
   1   2   3   45.29    2.35
  -1   2  -3   41.22    2.31
  -1  -2   3   42.42    2.19
   1   2   3   43.41    2.33
   2   2  -3  368.85   17.60
   2  -2   3  378.96   18.24
  -2  -2  -3  369.42   17.43
   2  -2   3  377.54   17.51
   2   2  -3  383.50   17.54
  -2   2   3  374.15   17.28
  -2   2   3  390.79   18.31
   2   2   3  401.22   17.65
  -2  -2   3  394.09   18.14
  -2   2  -3  388.05   17.58
   2   2   3  382.09   18.20
   2  -2  -3  379.64   17.62
   3  -2   3  136.02    6.63
   3   2  -3  132.72    6.46
   3  -2   3  134.35    6.38
  -3   2   3  133.26    5.95
  -3   2   3  139.16    6.67
   3   2  -3  130.49    6.28
   3   2   3  129.17    6.41
   3  -2  -3  125.54    6.49
  -3   2  -3  124.70    6.33
  -3  -2   3  124.24    6.46
   3   2   3  124.29    6.25
   3   2   3  125.45    6.53
   4   2  -3  168.34    8.12
   4  -2   3  165.93    8.57
  -4   2   3  170.79    8.63
   4   2  -3  165.40    8.34
   4  -2   3  168.26    8.27
  -4  -2   3  175.58    8.48
   4   2   3  173.44    8.16
  -4   2  -3  169.31    8.16
   4   2   3  169.03    8.51
   4   2   3  166.13    8.25
   4  -2  -3  166.53    8.42
   5  -2   3   49.29    3.31
  -5  -2  -3   55.08    3.23
  -5   2   3   52.22    3.33
   5   2  -3   55.35    3.40
   5  -2   3   52.86    3.41
   5   2   3   49.47    3.11
  -5   2  -3   48.93    3.03
   5  -2  -3   47.85    3.41
  -5  -2   3   49.87    3.17
   5   2   3   49.12    3.20
   6  -2   3   69.97    4.24
  -6   2   3   70.52    4.33
  -6  -2  -3   72.47    4.03
   6   2  -3   72.48    4.30
   6  -2  -3   57.46    4.15
   6   2   3   57.99    4.05
  -6  -2   3   58.77    4.05
   7   2  -3   44.12    3.70
   7  -2   3   43.83    3.59
  -7   2   3   46.35    3.82
  -7  -2   3   52.09    3.70
   7  -2  -3   56.24    4.06
   7   2   3   51.71    3.59
  -7   2  -3   51.45    3.79
  -8   2   3   24.44    3.18
   8   2  -3   25.86    3.21
  -8   2  -3   25.27    3.22
   8  -2  -3   28.77    3.46
  -8  -2   3   32.90    3.29
   8   2   3   27.00    2.99
   0   3   3  158.01    7.52
   0  -3  -3  161.83    7.57
   0   3   3  163.47    7.99
   0  -3   3  157.96    7.56
   0  -3   3  162.46    7.62
   0   3  -3  154.54    7.60
  -1  -3  -3  104.37    5.66
  -1   3   3  106.06    5.90
   1  -3   3  107.47    5.76
  -1   3   3  108.10    5.60
   1   3  -3  106.24    5.75
   1  -3   3  106.64    5.75
  -1   3  -3  135.40    5.82
  -1  -3   3  138.04    5.88
   1   3   3  138.35    5.83
   1  -3  -3  138.73    5.86
   2  -3   3    4.62    0.79
   2  -3   3    4.95    1.00
   2   3  -3    4.95    0.85
  -2   3   3    4.69    0.63
  -2   3   3    4.73    0.92
  -2  -3  -3    5.15    0.93
   2  -3  -3    9.15    1.18
  -3   3   3   56.85    2.79
  -3   3   3   54.83    3.32
  -3  -3  -3   56.65    3.12
   3  -3   3   56.92    3.22
   3   3  -3   58.76    3.16
   3  -3   3   58.31    3.30
   3   3  -3   57.56    3.35
   3   3   3   58.51    3.17
   3   3   3   56.05    3.26
  -3  -3   3   53.89    3.03
  -3   3  -3   58.12    3.18
   3  -3  -3   55.39    3.38
   4   3  -3   21.62    1.76
  -4  -3  -3   22.45    1.82
   4  -3   3   22.23    1.86
   4   3  -3   22.30    2.05
   4  -3   3   20.84    1.95
  -4   3   3   22.70    1.94
   5   3  -3   53.25    3.37
   5  -3   3   52.80    3.41
  -5   3   3   54.28    3.32
   5  -3   3   54.05    3.33
   5   3  -3   50.22    2.97
  -5  -3   3   42.32    2.98
   5   3   3   41.50    3.03
   5   3   3   42.85    2.96
   5  -3  -3   40.47    3.22
   5   3   3   43.40    3.04
  -6   3   3   30.17    2.78
   6   3  -3   31.18    2.91
   6  -3   3   32.46    3.07
   6  -3   3   32.22    2.77
  -6  -3  -3   29.49    2.68
  -6  -3   3   38.25    2.77
   6  -3  -3   38.70    3.20
   6   3   3   37.03    2.65
   7   3  -3   12.07    2.39
  -7   3   3   11.79    2.32
  -7   3  -3   11.19    2.14
   7  -3  -3   10.70    2.36
   7   3   3   10.54    2.07
   8   3  -3   16.16    2.93
   8  -3  -3   15.01    3.11
   0   4   3  632.58   30.45
   0   4  -3  641.24   29.24
   0   4   3  629.96   29.14
   0   4  -3  653.69   29.96
   0  -4  -3  626.03   29.13
   0  -4   3  646.69   29.22
   1  -4   3   43.15    2.31
  -1   4   3   44.74    2.44
   1  -4   3   42.27    2.63
  -1   4   3   43.30    2.54
  -1  -4  -3   42.21    2.50
   1   4  -3   43.87    2.60
  -1   4  -3   41.18    2.51
   1   4   3   41.58    2.43
   1  -4  -3   42.85    2.61
   2  -4   3  268.39   13.15
   2   4  -3  258.72   13.10
  -2   4   3  266.94   13.54
  -2   4   3  251.22   12.82
   2  -4   3  255.03   13.39
  -2  -4  -3  246.92   12.97
   2  -4  -3  304.60   13.24
   2   4   3  298.59   13.17
  -2  -4   3  294.18   13.16
  -2   4  -3  286.98   13.06
   2   4   3  301.72   13.36
  -2  -4   3  305.88   13.23
   3  -4   3   15.06    1.72
   3  -4   3   13.72    1.44
   3   4  -3   13.82    1.46
  -3   4   3   15.17    1.47
  -3  -4  -3   13.62    1.45
  -3   4   3   14.51    1.13
  -3  -4   3   13.76    1.72
   3  -4  -3   13.85    1.78
   3   4   3   15.08    1.31
  -3   4  -3   13.73    1.42
   3   4   3   14.85    1.61
   4  -4   3  144.42    7.07
  -4   4   3  138.72    7.11
  -4  -4  -3  136.93    6.71
   4   4  -3  139.42    6.81
   4  -4   3  142.35    7.05
  -4   4  -3  125.37    6.61
   4  -4  -3  123.20    6.95
   4   4   3  126.33    6.78
   4   4   3  129.05    6.88
  -4  -4   3  124.58    6.89
   5  -4   3    1.84    1.33
  -5  -4  -3    3.19    1.19
   5   4  -3    1.97    1.10
   5   4  -3    1.15    1.24
  -5   4   3    1.20    1.19
   5  -4   3    2.35    1.13
  -5   4  -3    0.34    1.14
   5  -4  -3    0.49    1.33
   5   4   3    1.17    1.15
   6   4  -3  119.41    6.68
  -6   4   3  121.08    6.87
   6  -4   3  120.99    6.83
   6  -4  -3  117.97    6.91
   6   4   3  116.18    6.53
  -6   4  -3  118.39    6.82
  -7   4   3    2.00    1.71
   7   4  -3    0.57    1.69
  -7   4  -3    5.34    1.76
   7  -4  -3    5.82    2.13
   0  -5   3  212.63   10.28
   0   5   3  213.26   10.17
   0  -5  -3  218.23   10.24
   0   5   3  202.22   10.61
   0   5  -3  216.64   10.28
   1   5  -3   30.69    2.20
  -1   5   3   30.45    2.06
  -1   5   3   30.23    2.14
   1  -5   3   31.87    2.32
  -1  -5  -3   30.78    2.14
   1  -5  -3   30.66    2.30
   1   5   3   32.72    2.16
  -1  -5   3   31.91    2.25
  -1   5  -3   31.72    2.24
  -2   5   3  130.84    6.29
   2  -5   3  130.32    6.36
  -2   5   3  131.69    5.93
  -2  -5  -3  132.22    6.18
   2   5  -3  127.58    6.23
  -2  -5   3  106.38    6.21
   2   5   3  104.29    6.08
  -2   5  -3  107.57    6.05
  -2   5  -3  109.61    6.05
   3   5  -3  103.72    5.23
  -3   5   3  100.93    5.25
  -3  -5  -3  100.16    5.08
   3  -5   3  100.11    5.35
  -3   5  -3   89.47    5.06
  -3  -5   3   87.87    5.18
   3   5   3   89.19    5.11
  -3   5  -3   89.95    4.97
   3  -5  -3   88.93    5.29
  -4  -5  -3   28.87    2.44
   4  -5   3   32.59    2.83
  -4   5   3   29.08    2.53
   4   5  -3   28.57    2.40
  -4  -5   3   31.12    2.54
  -4   5  -3   34.83    2.52
   4   5   3   34.48    2.54
   4  -5  -3   34.66    2.75
  -4   5  -3   33.62    2.31
   5   5  -3    7.32    1.55
  -5  -5  -3    8.04    1.85
  -5   5   3    7.20    1.65
   5  -5   3    6.79    1.77
  -5  -5   3    3.22    1.43
   5  -5  -3    2.53    1.59
   5   5   3    4.16    1.42
  -5   5  -3    3.79    1.39
   6  -5   3   73.90    5.21
  -6   5   3   78.26    5.14
   6  -5  -3   78.20    5.25
  -6  -5   3   81.69    5.13
  -6   5  -3   81.57    5.12
   6   5   3   82.42    4.98
  -7   5   3   11.47    2.58
   7  -5  -3    9.18    2.56
  -7   5  -3   10.47    2.56
  -7  -5   3    9.23    2.28
   0   6  -3  114.68    6.17
   0  -6   3  116.64    6.24
   0   6   3  119.13    6.09
   0  -6  -3  120.31    6.16
  -1   6   3   25.42    2.00
  -1  -6  -3   27.77    2.13
   1   6  -3   26.89    2.17
   1  -6   3   25.58    2.32
  -1  -6   3   25.84    2.20
   1   6   3   24.94    2.07
  -1   6  -3   24.54    2.07
   1  -6  -3   24.75    2.29
  -2   6   3   93.28    5.61
  -2   6   3  106.39    5.43
   2  -6   3   99.98    5.76
  -2  -6  -3   98.55    5.60
   2   6  -3   99.32    5.68
  -2  -6   3  114.63    5.85
  -2   6  -3  114.86    5.70
   2   6   3  109.65    5.71
   2  -6  -3  118.98    5.94
   3  -6   3    9.94    1.87
  -3  -6  -3   10.16    1.74
   3   6  -3   10.76    1.66
  -3   6   3    8.88    1.62
   3   6   3   10.58    1.63
  -3   6  -3    9.92    1.59
  -3  -6   3    9.87    1.91
   3  -6  -3   12.04    1.84
  -4  -6  -3   87.93    4.87
   4   6  -3   88.78    5.02
  -4   6   3   91.00    5.07
   4  -6   3   88.73    5.33
  -4   6  -3   79.03    4.84
   4  -6  -3   80.46    5.21
  -4  -6   3   75.67    4.97
   4   6   3   79.88    4.90
   5   6  -3   15.44    2.03
  -5  -6  -3   15.98    2.12
   5  -6   3   14.38    2.61
  -5   6   3   13.40    2.18
   5   6   3   12.77    2.07
  -5   6  -3   10.03    2.09
   5  -6  -3    9.52    2.19
  -5  -6   3   11.23    2.22
   6   6  -3   62.58    4.40
   6  -6   3   62.76    4.86
  -6   6   3   61.80    4.52
  -6  -6   3   65.17    4.59
   6  -6  -3   63.27    4.85
  -6   6  -3   63.57    4.46
   6   6   3   64.43    4.50
   7   6   3    1.03    1.84
  -7  -6   3    1.89    1.99
  -7   6  -3    0.92    1.71
   0   7   3   82.99    4.69
   0  -7  -3   83.28    4.82
   0  -7   3   81.11    4.80
   1  -7   3   20.54    2.41
  -1   7   3   24.69    2.14
   1   7  -3   23.13    2.36
  -1  -7  -3   24.36    2.22
  -1   7  -3   26.44    2.33
  -1  -7   3   23.62    2.42
   1   7   3   23.56    2.27
   1  -7  -3   23.25    2.44
  -2   7   3   15.10    1.82
   2  -7   3   14.28    2.12
  -2  -7  -3   15.89    2.11
   2   7  -3   15.91    2.01
  -2  -7   3   24.99    2.45
   2  -7  -3   24.82    2.32
  -3  -7  -3   61.22    3.88
   3   7  -3   56.22    3.85
   3  -7   3   56.51    4.20
   3  -7  -3   58.97    4.03
  -3  -7   3   58.51    3.99
   3   7   3   56.51    3.84
  -3   7  -3   61.82    3.76
  -4  -7  -3   21.96    2.41
   4  -7   3   19.31    2.83
   4   7  -3   18.27    2.22
   4  -7  -3   16.84    2.72
   4   7   3   14.88    2.17
  -4  -7   3   18.08    2.46
   5   7  -3   23.32    2.75
  -5  -7  -3   24.43    2.69
   5  -7   3   23.08    3.33
   5  -7  -3   25.16    3.21
  -5  -7   3   24.98    2.92
   5   7   3   25.77    2.92
   6  -7   3   29.44    3.81
   6   7  -3   30.35    3.28
   6   7   3   30.10    3.29
   6  -7  -3   30.53    3.55
  -6  -7   3   32.29    3.40
   0   8   3   25.36    2.46
   0  -8   3   23.69    2.63
   0  -8  -3   21.04    2.50
   0   8  -3   23.83    2.50
   1   8  -3   17.99    2.39
  -1  -8  -3   18.74    2.18
  -1   8   3   18.34    2.14
   1  -8   3   18.91    2.33
   2   8  -3   13.80    2.25
  -2  -8  -3   11.18    2.19
   2  -8   3    9.63    2.17
   2   8   3   16.89    2.33
   2  -8  -3   16.20    2.25
  -2   8  -3   18.40    2.19
  -2  -8   3   17.89    2.42
   3  -8   3   56.42    4.26
   3   8  -3   56.35    4.07
  -3  -8  -3   57.41    4.00
   3  -8  -3   58.12    4.18
  -3  -8   3   58.38    4.23
   3   8   3   57.30    4.02
  -4  -8  -3    4.20    1.76
   4   8  -3    4.46    1.71
   4  -8   3    3.64    2.24
   4  -8  -3    2.50    2.06
  -4  -8   3    3.69    1.88
   4   8   3    1.71    1.72
   5   8  -3   26.70    2.95
   5  -8   3   27.29    3.87
   5   8   3   26.51    3.17
  -5  -8   3   23.45    2.88
   5  -8  -3   29.35    3.67
   0  -9   3    9.74    2.13
   0   9  -3   11.05    2.31
   0  -9  -3   10.81    2.37
   0   9   3   12.72    2.20
  -1   9   3   47.25    3.43
  -1  -9  -3   46.19    3.70
   1  -9   3   43.43    3.74
   1   9  -3   47.78    3.76
  -1  -9   3   43.35    3.70
   1  -9  -3   42.34    3.70
  -1   9  -3   43.12    3.53
   1   9   3   44.31    3.60
   2   9  -3    3.36    1.84
  -2  -9  -3    6.20    1.93
   2  -9   3    3.70    2.04
  -2   9  -3    3.90    1.72
   2   9   3    5.72    1.90
  -2  -9   3    6.84    1.90
   2  -9  -3    7.24    2.15
   3   9  -3   49.91    3.89
   3  -9   3   51.87    4.38
  -3  -9  -3   48.69    3.87
   3   9   3   45.47    3.90
  -3  -9   3   48.15    4.01
   4  -9   3    1.70    2.43
  -4  -9  -3    0.51    1.78
   0  10  -3   17.07    2.79
   0 -10   3   16.86    2.94
   0 -10  -3   15.60    2.79
   0  10   3   17.51    2.47
   1  10  -3   45.95    3.82
  -1 -10  -3   44.26    3.80
   1 -10   3   40.52    3.91
   1 -10  -3   35.57    3.76
  -1  10  -3   38.89    3.46
   1  10   3   36.74    3.56
  -2 -10  -3    3.87    2.05
  -2  10  -3    1.61    1.81
   0   0   4  581.46   28.13
   0   0  -4  587.33   26.69
   0   0  -4  608.96   26.84
   1   0  -4   35.77    1.93
   1   0  -4   36.67    1.78
  -1   0  -4   35.76    1.93
  -1   0   4   34.21    1.97
   2   0   4  921.77   43.22
  -2   0  -4  912.62   41.52
   2   0  -4  888.11   41.25
  -2   0   4  912.52   43.21
   2   0  -4  925.42   41.49
   2   0   4  933.21   41.22
  -3   0  -4    3.90    0.78
   3   0   4    3.83    0.83
   3   0  -4    4.12    0.53
  -3   0   4    3.77    0.84
   3   0  -4    3.83    0.85
   3   0   4    4.18    0.75
  -4   0   4  314.27   15.53
   4   0   4  320.41   14.77
   4   0  -4  315.69   15.06
  -4   0  -4  317.35   14.92
  -4   0   4  324.67   14.57
   5   0   4    3.37    1.03
  -5   0  -4    3.28    1.00
   5   0   4    3.00    0.95
  -5   0   4    2.89    1.08
   5   0  -4    3.24    1.20
   6   0  -4  237.20   11.91
   6   0   4  237.50   12.17
  -6   0   4  240.99   12.19
  -7   0   4   11.02    2.25
   7   0  -4   11.73    2.31
   7   0   4   10.15    1.91
  -8   0   4   96.51    6.15
   8   0   4   91.99    5.99
   8   0  -4  100.35    6.17
   0   1   4   40.43    2.09
   0  -1  -4   40.80    2.08
   0   1   4   41.44    2.50
   0  -1  -4   40.90    2.05
   0  -1   4   41.42    2.25
   0  -1   4   39.79    2.08
   1   1  -4   92.71    4.24
  -1   1   4   89.22    4.49
   1  -1   4   90.31    4.41
   1   1  -4   90.47    4.31
  -1  -1  -4   87.31    4.09
   1  -1   4   91.27    4.16
  -1  -1   4   82.25    4.39
   1   1   4   88.13    4.32
   1   1   4   85.83    4.48
   1  -1  -4   86.71    4.10
  -1   1  -4   85.15    4.33
   2  -1   4   98.60    4.94
   2   1  -4   96.29    4.94
  -2  -1  -4   97.71    5.08
   2  -1   4   95.38    5.25
   2   1  -4   97.47    5.12
  -2  -1   4  108.12    5.23
   2   1   4  109.33    5.27
  -2   1  -4  113.62    5.18
   2   1   4  112.29    4.90
   2  -1  -4  114.57    5.20
   3  -1   4   32.72    1.79
  -3  -1  -4   31.79    1.92
   3   1  -4   30.57    2.01
   3  -1   4   31.60    1.99
   3   1  -4   30.92    1.63
  -3  -1   4   25.24    1.83
   3   1   4   24.81    1.83
   3   1   4   24.35    1.63
   3  -1  -4   23.94    1.94
  -3   1  -4   24.30    1.83
   4  -1   4   -0.11    0.69
   4   1  -4    0.02    0.49
  -4  -1  -4    0.67    0.72
   4  -1   4   -0.13    0.65
   4   1  -4   -0.67    0.78
  -4   1   4   -0.04    0.75
  -4   1  -4    0.98    0.75
   4   1   4    2.03    0.68
   4   1   4    1.25    0.70
   4  -1  -4    0.65    0.82
  -4  -1   4    0.52    0.71
   5  -1   4   18.89    1.92
  -5   1   4   17.70    1.97
   5  -1   4   20.58    1.90
   5   1  -4   19.92    2.10
  -5  -1  -4   19.93    1.88
   5   1   4   24.76    2.00
  -5   1  -4   23.44    1.88
   5  -1  -4   24.93    2.16
   5   1   4   22.52    1.83
  -5  -1   4   24.64    1.97
   6  -1   4    1.00    1.07
  -6  -1  -4    1.32    1.16
  -6   1   4    2.40    1.32
   6   1  -4    2.20    1.39
   6  -1  -4    1.61    1.40
   6   1   4    0.78    1.06
  -6  -1   4    0.31    1.16
   7   1  -4   22.97    2.63
  -7   1   4   18.26    2.40
   7  -1   4   20.56    2.36
   7  -1  -4   18.56    2.64
   7   1   4   19.80    2.44
  -7  -1   4   17.41    2.32
   8   1  -4    6.64    2.16
  -8   1   4    4.03    1.88
   8  -1   4    6.74    1.96
  -8   1  -4    5.02    1.93
  -8  -1   4    3.98    1.92
   8   1   4    3.22    1.80
   8  -1  -4    5.29    2.09
   0   2  -4  932.20   42.04
   0   2   4  947.81   43.98
   0  -2   4  923.80   41.91
   0  -2  -4  923.32   41.85
   0   2   4  940.89   41.94
   0  -2   4  899.99   43.57
  -1   2   4  267.79   12.35
   1   2  -4  269.97   11.85
  -1  -2  -4  260.94   11.69
   1   2  -4  266.51   11.89
  -1   2   4  275.96   11.67
   1  -2   4  269.45   12.21
   1  -2   4  274.35   11.80
   1   2   4  211.75   11.80
   1   2   4  203.68   12.27
  -2  -2  -4  288.30   14.70
  -2   2   4  289.37   15.48
   2   2  -4  297.32   14.83
   2   2  -4  286.01   14.91
  -2   2   4  293.84   14.56
   2  -2   4  296.48   14.79
   2  -2   4  307.74   15.45
  -2   2  -4  363.73   14.99
   2   2   4  354.24   15.47
   2   2   4  363.38   14.99
  -2  -2   4  362.86   15.38
   2  -2  -4  369.28   15.03
   3  -2   4  215.20   10.51
   3   2  -4  214.03   10.01
   3  -2   4  215.49   10.07
   3   2  -4  217.25   10.21
  -3   2   4  212.40   10.54
  -3  -2  -4  210.81    9.93
   3   2   4  211.22   10.16
   3   2   4  208.46   10.44
  -3  -2   4  215.80   10.38
  -3   2  -4  210.81   10.12
   4   2  -4  286.44   12.91
   4   2  -4  280.28   12.57
   4  -2   4  294.29   13.33
   4  -2   4  286.96   12.74
  -4   2   4  282.94   13.31
   4   2   4  250.55   12.73
   4   2   4  260.02   13.19
   4   2   4  256.99   12.53
  -4  -2   4  256.55   13.09
  -4   2  -4  250.22   12.64
   4  -2  -4  249.35   12.86
   5   2  -4   52.20    3.58
   5  -2   4   50.22    3.43
  -5  -2  -4   51.92    3.42
  -5   2   4   51.01    3.53
   5  -2   4   52.10    3.52
  -5   2  -4   60.31    3.37
   5  -2  -4   60.78    3.77
   5   2   4   58.96    3.31
   5   2   4   62.11    3.53
  -5  -2   4   60.54    3.51
  -6  -2  -4  113.89    6.20
  -6   2   4  116.09    6.58
   6  -2   4  116.26    6.52
   6   2  -4  113.10    6.42
   6   2   4  115.28    6.42
   6  -2  -4  118.18    6.53
  -6  -2   4  114.32    6.39
  -7   2   4   34.68    3.00
   7   2  -4   36.68    3.20
   7  -2   4   35.45    2.97
   7  -2  -4   26.89    3.12
   7   2   4   24.99    2.77
  -7  -2   4   28.05    2.73
   8   2  -4   57.97    4.74
  -8   2   4   51.56    4.53
  -8  -2   4   63.34    4.57
   8  -2  -4   68.76    4.98
  -8   2  -4   66.21    4.78
   8   2   4   60.84    4.49
   0   3   4   64.62    3.32
   0  -3   4   64.73    3.20
   0  -3  -4   66.15    3.35
   0  -3   4   65.25    3.44
   0   3  -4   65.79    3.43
   0   3   4   66.21    3.74
   1   3  -4  231.50   10.66
  -1   3   4  226.64   10.45
   1  -3   4  227.75   10.62
   1  -3   4  232.08   10.85
  -1  -3  -4  221.78   10.51
  -1   3   4  227.52   11.05
   1  -3  -4  226.29   10.63
  -1  -3   4  219.24   10.76
   1   3   4  228.17   10.63
  -1   3  -4  219.88   10.64
   1   3   4  235.50   11.05
  -1  -3   4  219.15   10.65
  -2   3   4    6.75    1.07
  -2   3   4    6.03    0.67
   2   3  -4    5.75    1.04
   2  -3   4    5.80    0.87
  -2  -3  -4    6.33    0.93
   2  -3   4    7.24    1.05
   2   3  -4    5.85    0.99
   2   3   4    8.53    1.00
   2   3   4    7.01    0.87
  -2  -3   4    7.49    0.76
  -2  -3   4    8.05    1.08
   2  -3  -4    8.61    1.10
  -2   3  -4    7.79    0.98
   3  -3   4   60.13    3.40
  -3   3   4   62.63    3.54
   3   3  -4   61.61    3.35
  -3  -3  -4   59.92    3.23
   3   3  -4   60.90    3.52
   3  -3   4   60.60    3.43
   3  -3  -4   59.12    3.53
   3   3   4   57.24    3.32
  -3   3  -4   59.82    3.37
   3   3   4   57.22    3.37
  -3  -3   4   61.24    3.23
   4  -3   4   21.53    1.79
  -4  -3  -4   21.49    1.71
   4   3  -4   22.03    1.72
  -4   3   4   22.28    1.98
   4   3  -4   23.24    2.06
   4  -3   4   23.26    1.99
   4   3   4   16.21    1.79
   4  -3  -4   14.95    1.97
   4   3   4   17.96    1.72
  -4  -3   4   17.89    1.66
  -4   3  -4   15.68    1.65
   5  -3   4    4.18    1.27
  -5  -3  -4    4.19    1.12
   5   3  -4    4.41    1.31
  -5   3   4    4.04    1.22
   5  -3   4    5.52    1.34
   5   3  -4    4.50    1.11
  -5  -3   4    6.04    1.47
   5   3   4    7.63    1.44
   5  -3  -4    6.65    1.52
   5   3   4    5.43    1.22
   6   3  -4    3.54    1.58
  -6   3   4    2.65    1.33
  -6  -3  -4    2.85    1.37
   6  -3   4    2.91    1.33
   6   3   4    4.43    1.32
   6  -3  -4    4.86    1.70
  -6  -3   4    5.95    1.40
  -7   3   4    9.60    2.29
   7  -3   4    8.84    2.00
   7   3  -4    9.65    2.13
  -7   3  -4   12.38    2.41
   7  -3  -4   12.10    2.44
   7   3   4   12.28    2.12
   8   3  -4    9.95    2.42
   8  -3  -4    8.20    2.53
   0   4  -4  147.08    7.39
   0  -4   4  156.01    7.47
   0   4   4  148.61    7.81
   0  -4   4  153.79    7.20
   0   4   4  149.98    7.29
   0  -4  -4  152.11    7.34
  -1   4   4  168.03    7.77
   1  -4   4  172.98    7.60
  -1   4   4  165.93    7.34
  -1  -4  -4  163.02    7.43
   1   4  -4  172.93    7.60
   1  -4   4  162.85    7.46
   1  -4  -4  137.92    7.45
  -1   4  -4  138.45    7.46
  -1  -4   4  133.77    7.48
   1   4   4  140.66    7.64
   1   4   4  131.73    7.39
   2  -4   4   30.58    1.93
  -2   4   4   30.81    1.82
   2   4  -4   29.33    2.07
  -2  -4  -4   29.68    2.03
   2  -4   4   32.95    2.24
  -2   4   4   31.11    2.12
  -2   4  -4   28.64    2.03
   2   4   4   29.45    1.89
  -2  -4   4   30.93    2.17
   2   4   4   30.29    2.09
   2  -4  -4   28.73    2.13
  -3   4   4  365.31   17.11
   3  -4   4  362.59   16.53
  -3  -4  -4  361.73   16.31
   3   4  -4  367.16   16.50
   3  -4   4  356.81   16.96
   3   4   4  340.78   16.85
   3  -4  -4  345.13   16.59
  -3   4  -4  329.48   16.35
   3   4   4  334.09   16.48
  -3  -4   4  338.97   16.52
   4   4  -4    0.94    0.86
  -4  -4  -4    1.57    0.88
   4  -4   4    1.36    0.98
   4  -4   4    1.62    1.14
  -4   4   4    1.38    1.06
   4   4  -4    2.08    1.09
   4   4   4    1.06    0.80
  -4   4  -4    1.77    0.96
   4   4   4    1.34    0.94
   4  -4  -4    2.10    1.13
  -4  -4   4    1.01    1.03
   5  -4   4  104.08    6.24
   5   4  -4  100.22    6.20
   5   4  -4  105.02    5.97
  -5   4   4  107.77    6.30
   5  -4   4  101.32    6.17
  -5  -4  -4  107.93    5.89
   5   4   4  132.57    6.28
   5   4   4  129.14    6.21
   5  -4  -4  133.74    6.60
  -6   4   4   21.95    2.48
   6  -4   4   22.68    2.53
   6   4  -4   25.66    2.70
  -6   4  -4   22.62    2.63
   6   4   4   23.60    2.50
   6  -4  -4   23.66    2.90
  -7   4   4   71.58    5.21
   7   4  -4   78.22    5.27
  -7  -4  -4   78.82    5.08
   7  -4  -4   83.37    5.54
  -7   4  -4   81.55    5.21
   0  -5  -4   13.50    1.51
   0   5   4   14.31    1.42
   0  -5   4   13.48    1.52
   0   5   4   14.61    1.69
   0   5  -4   14.18    1.49
   1   5  -4   16.56    1.70
  -1   5   4   16.77    1.66
  -1  -5  -4   16.46    1.62
   1  -5   4   16.67    1.79
  -1   5   4   17.81    1.48
   1   5   4   16.62    1.55
  -1  -5   4   18.76    1.82
   1  -5  -4   16.56    1.64
   1   5   4   19.55    1.57
  -1   5  -4   16.03    1.56
  -2  -5  -4   25.98    2.00
  -2   5   4   26.24    2.04
  -2   5   4   26.77    1.79
   2   5  -4   26.48    2.04
   2  -5   4   28.00    2.19
   2  -5   4   27.24    1.82
  -2  -5   4   23.68    2.19
   2   5   4   24.03    2.08
  -2   5  -4   24.04    1.94
   2  -5  -4   22.30    2.19
   3  -5   4   47.94    3.41
  -3   5   4   51.24    3.31
   3   5  -4   47.83    3.19
  -3  -5  -4   53.19    3.16
   3  -5   4   51.57    3.09
   3  -5  -4   50.04    3.35
   3   5   4   53.60    3.28
  -3   5  -4   49.59    3.13
  -3  -5   4   53.44    3.43
   4   5  -4    3.01    1.14
  -4   5   4    4.29    1.28
   4  -5   4    3.51    1.16
  -4  -5  -4    3.42    1.16
   4  -5   4    3.26    1.45
   4   5   4    2.66    1.18
  -4  -5   4    3.02    1.38
  -4   5  -4    2.62    1.07
  -4   5  -4    2.41    1.10
   4  -5  -4    1.74    1.25
   5   5  -4    6.95    1.55
  -5   5   4    7.62    1.70
   5  -5   4    8.07    1.90
  -5  -5   4    6.32    1.75
  -5   5  -4    7.18    1.77
   5  -5  -4    5.98    1.83
   5   5   4    8.59    1.87
  -6   5   4    5.66    1.83
   6   5   4    9.11    1.89
  -6  -5   4    5.93    1.78
   6  -5  -4    7.93    2.21
  -6   5  -4    5.91    1.78
  -7   5   4    4.59    1.86
  -7  -5  -4    4.17    1.97
  -7  -5   4    7.21    2.21
   7   5   4    3.93    1.85
   7  -5  -4    4.63    2.32
  -7   5  -4    4.46    1.85
   0   6   4   59.61    3.49
   0   6  -4   59.99    3.64
   0  -6   4   60.36    3.69
   0  -6  -4   61.35    3.67
   1   6  -4   79.36    4.48
   1  -6   4   81.66    4.54
  -1  -6  -4   79.29    4.37
  -1   6   4   78.46    4.19
   1   6   4   76.10    4.36
   1  -6  -4   71.66    4.40
  -1  -6   4   74.96    4.50
  -1   6  -4   71.35    4.36
  -2   6   4   45.80    3.25
   2   6  -4   51.87    3.44
  -2   6   4   49.03    3.03
   2  -6   4   53.32    3.50
  -2  -6  -4   49.72    3.31
   2   6   4   54.43    3.38
  -2  -6   4   60.62    3.63
  -2   6  -4   58.84    3.43
   2  -6  -4   55.52    3.59
  -3  -6  -4  129.19    6.83
   3  -6   4  126.28    7.17
  -3   6   4  127.01    7.06
   3   6  -4  125.82    6.93
   3   6   4  133.41    7.05
  -3   6  -4  136.94    6.87
  -3  -6   4  136.78    7.10
   3  -6  -4  139.18    7.22
  -4  -6  -4   14.09    1.94
   4   6  -4   13.91    2.02
   4  -6   4   12.28    2.35
  -4   6   4   13.73    2.02
   4   6   4   10.60    1.81
   4  -6  -4    9.49    2.18
  -4  -6   4    8.75    1.84
   5   6  -4   62.16    4.22
   5  -6   4   64.66    4.76
  -5   6   4   62.33    4.25
   5   6   4   67.19    4.36
  -5  -6   4   62.34    4.27
  -5   6  -4   64.51    4.20
   5  -6  -4   64.12    4.60
  -6   6   4    8.44    2.05
  -6   6  -4    8.04    1.85
   6  -6  -4    7.46    2.34
   6   6   4    7.19    1.94
  -6  -6   4    9.68    2.26
  -7  -6   4   33.49    3.54
  -7   6  -4   31.68    3.24
   7   6   4   28.31    3.15
   0   7   4    1.38    1.10
   0  -7   4    1.30    1.29
   0  -7  -4    1.40    1.14
   0   7  -4    1.55    1.23
   1  -7   4    8.87    1.95
  -1  -7  -4    8.20    1.73
  -1   7   4    7.63    1.51
   1   7  -4    7.70    1.81
   1   7   4    9.08    1.76
  -1   7  -4    7.43    1.59
  -1  -7   4   10.88    1.91
   1  -7  -4    9.43    1.91
  -2  -7  -4   20.66    2.28
   2  -7   4   17.46    2.42
   2   7  -4   20.16    2.18
  -2  -7   4   21.95    2.31
   2  -7  -4   23.62    2.51
  -2   7  -4   22.36    2.10
   2   7   4   23.01    2.23
  -3  -7  -4    3.35    1.39
   3   7  -4    1.43    1.23
   3  -7   4    1.29    1.68
   3  -7  -4    0.99    1.49
  -3  -7   4    1.76    1.36
   3   7   4    2.32    1.34
  -3   7  -4    2.09    1.30
   4   7  -4   20.89    2.37
   4  -7   4   21.80    3.03
  -4  -7  -4   22.05    2.42
   4   7   4   19.10    2.47
   4  -7  -4   24.33    2.95
  -4  -7   4   20.13    2.64
   5  -7   4    6.43    2.34
   5   7  -4    4.76    1.81
   5   7   4    8.67    2.07
   5  -7  -4    5.38    2.01
  -5  -7   4    6.41    1.89
  -6   7   4    3.52    1.95
   6   7  -4    4.18    2.01
  -6  -7   4    2.72    2.00
   6  -7  -4    2.00    2.29
   6   7   4    0.84    1.68
   0   8  -4  138.14    7.49
   0  -8  -4  139.22    7.44
   0   8   4  138.34    7.32
   0  -8   4  137.30    7.52
  -1   8   4   23.53    2.35
  -1  -8  -4   23.39    2.41
   1   8  -4   23.81    2.49
   1  -8   4   24.19    2.75
  -1  -8   4   26.01    2.67
  -1   8  -4   25.79    2.60
   1   8   4   26.69    2.58
   1  -8  -4   25.42    2.68
  -2  -8  -4   76.64    4.69
   2   8  -4   78.78    4.78
   2  -8   4   75.00    4.85
  -2   8  -4   77.77    4.67
   2   8   4   73.06    4.72
   2  -8  -4   70.44    4.84
  -2  -8   4   71.69    4.81
   3  -8   4    8.06    2.08
  -3  -8  -4   10.59    2.17
   3   8  -4    6.64    1.85
  -3  -8   4    5.10    1.92
   3   8   4    6.49    1.79
   3  -8  -4    4.34    1.92
  -3   8  -4    5.62    1.64
  -4  -8  -4   73.53    4.63
   4  -8   4   74.10    5.26
   4   8  -4   72.64    4.66
  -4  -8   4   63.58    4.70
   4  -8  -4   63.12    4.85
   4   8   4   60.72    4.48
   5  -8   4    3.68    2.54
   5   8  -4    3.17    1.95
   5  -8  -4    4.07    2.34
   5   8   4    4.97    1.98
  -5  -8   4    2.46    2.01
   0   9  -4    0.80    1.60
   0  -9  -4    0.23    1.50
   0   9   4    0.12    1.45
   0  -9   4   -0.40    1.64
  -1   9   4    0.18    1.38
   1   9  -4    0.15    1.63
   1  -9   4    0.90    1.80
  -1  -9  -4    2.39    1.77
  -1  -9   4    0.76    1.69
  -1   9  -4    0.98    1.59
   1  -9  -4    1.04    1.76
   1   9   4   -0.01    1.51
   2   9  -4    1.30    1.71
  -2  -9  -4    2.57    1.74
   2  -9   4    0.47    1.89
  -2   9  -4    0.79    1.57
   2  -9  -4    2.02    1.89
  -2  -9   4    1.49    1.77
   2   9   4    1.30    1.71
   3  -9   4    1.62    2.17
  -3  -9  -4    3.99    1.89
   3   9  -4    3.83    1.86
   3   9   4    2.91    1.78
  -3  -9   4    2.55    1.96
   3  -9  -4    2.22    1.99
   4  -9   4    5.93    2.59
  -4  -9  -4    5.45    2.17
   0 -10   4   73.96    5.35
   0  10  -4   76.33    5.13
   0  10   4   79.98    5.08
   0 -10  -4   75.13    5.25
  -1 -10  -4    7.39    2.08
   1  10  -4    7.50    2.15
   1  10   4   10.40    2.22
  -1  10  -4   10.34    2.28
  -2 -10  -4   50.94    4.15
  -2  10  -4   48.51    3.99
   0   0   5    0.09    0.43
   0   0  -5   -0.05    0.21
   0   0  -5    0.08    0.28
  -1   0   5  124.43    6.21
  -1   0  -5  124.97    5.96
   1   0  -5  125.51    5.93
   1   0   5  123.14    6.19
   1   0  -5  126.43    5.82
  -2   0   5   22.24    1.51
   2   0  -5   22.31    1.52
  -2   0  -5   21.93    1.53
   2   0   5   22.80    1.50
   2   0   5   22.95    1.18
   2   0  -5   22.45    1.19
   3   0  -5  522.98   24.37
  -3   0  -5  529.28   24.34
   3   0  -5  523.97   23.95
   3   0   5  544.13   24.03
  -3   0   5  526.14   25.30
   3   0   5  533.41   25.33
  -4   0   5    0.84    0.72
   4   0   5    1.73    0.64
   4   0  -5    0.95    0.81
   4   0   5    1.26    0.79
  -4   0  -5    1.01    0.74
  -5   0   5    5.64    1.25
   5   0  -5    4.99    1.27
  -5   0  -5    6.17    1.31
   5   0   5    7.70    1.51
  -6   0  -5   25.34    2.34
   6   0  -5   24.70    2.59
  -6   0   5   25.70    2.36
   6   0   5   23.82    2.41
  -7   0   5   18.96    2.53
   7   0   5   19.93    2.34
   7   0  -5   19.98    2.69
   8   0   5   25.18    2.90
  -8   0   5   27.34    3.17
   8   0  -5   28.67    3.31
   0  -1   5   16.87    1.23
   0   1  -5   16.46    1.02
   0   1   5   17.36    1.46
   0   1  -5   15.99    1.14
   0  -1  -5   16.31    0.99
   0  -1  -5   16.49    1.01
  -1   1   5  156.81    8.10
   1  -1   5  158.12    8.01
   1   1  -5  157.74    7.72
  -1  -1  -5  157.85    7.73
   1  -1   5  164.17    7.57
   1   1  -5  164.33    7.69
  -1  -1  -5  157.61    7.49
  -1   1  -5  173.97    7.82
  -1  -1   5  170.92    8.06
   1  -1  -5  177.09    7.57
   1   1   5  172.08    8.14
   1  -1  -5  167.74    7.73
  -2  -1  -5   16.81    1.30
  -2  -1  -5   18.10    0.99
   2   1  -5   18.09    1.13
  -2   1   5   18.57    1.35
   2   1  -5   16.74    1.31
   2  -1   5   18.59    1.12
   2  -1   5   17.12    1.27
   2  -1  -5   16.67    1.36
   2   1   5   15.26    1.29
  -2   1  -5   16.13    1.30
  -2  -1   5   15.59    1.25
   3  -1   5  310.23   14.60
  -3  -1  -5  310.12   14.82
   3  -1   5  310.98   15.41
   3   1  -5  306.44   14.88
   3   1  -5  300.25   14.56
  -3   1   5  301.27   15.40
   3  -1  -5  330.60   14.93
   3   1   5  335.80   14.54
  -3   1  -5  330.43   14.88
  -3  -1   5  331.71   15.36
   3   1   5  329.33   15.41
  -4  -1  -5   12.39    1.42
  -4   1   5   10.14    1.38
   4  -1   5   12.26    1.26
   4  -1   5   10.39    1.35
   4   1  -5   10.85    1.08
   4   1  -5   11.21    1.56
   4  -1  -5   12.21    1.60
  -4   1  -5   12.50    1.33
   4   1   5   13.17    1.20
   4   1   5   12.88    1.39
  -4  -1   5   13.42    1.44
   5   1  -5   81.52    4.96
   5  -1   5   84.27    5.04
  -5   1   5   84.12    5.07
  -5  -1  -5   86.21    4.86
   5  -1  -5   95.35    5.18
  -5  -1   5   93.28    5.04
   5   1   5   94.77    5.11
  -5   1  -5   93.36    4.91
   6  -1   5   27.34    2.58
  -6  -1  -5   29.21    2.44
  -6   1   5   27.85    2.53
   6   1  -5   27.60    2.56
   6   1   5   29.73    2.63
  -6  -1   5   28.07    2.57
   6  -1  -5   32.48    2.86
   7  -1   5   29.62    2.99
   7   1  -5   30.28    3.08
  -7   1   5   28.42    3.04
   7   1   5   34.76    2.93
   7  -1  -5   40.50    3.38
  -7  -1   5   36.42    2.97
   8   1  -5   10.57    2.40
  -8   1   5   10.67    2.38
   8  -1   5    9.87    2.21
   8   1   5    7.79    2.07
  -8  -1   5    8.68    2.15
   8  -1  -5    9.00    2.39
   0   2   5  567.43   26.10
   0  -2   5  568.69   26.10
   0   2  -5  575.58   26.22
   0  -2  -5  561.24   26.03
   0  -2   5  583.89   27.13
   0   2   5  591.90   27.58
   1  -2   5  106.84    5.10
   1  -2   5  103.67    5.24
   1   2  -5  106.69    5.21
  -1   2   5  106.67    5.42
  -1   2   5  108.20    4.98
  -1  -2  -5  104.29    4.99
   1   2  -5  105.20    5.15
   2   2  -5  144.32    7.36
  -2   2   5  146.39    7.77
   2   2  -5  145.45    7.50
   2  -2   5  143.60    7.65
  -2   2   5  143.81    7.08
   2  -2   5  146.19    7.32
  -2  -2  -5  140.94    7.21
   2   2   5  178.77    7.76
  -2  -2   5  174.66    7.63
   2   2   5  173.73    7.53
  -2   2  -5  175.03    7.56
   3  -2   5   64.98    3.49
  -3   2   5   65.43    3.71
   3   2  -5   66.78    3.44
   3  -2   5   66.19    3.69
  -3  -2  -5   63.89    3.32
   3   2  -5   63.71    3.68
   3   2   5   64.77    3.64
   3  -2  -5   65.49    3.69
   3   2   5   65.56    3.64
  -3   2  -5   67.10    3.61
  -3  -2   5   69.08    3.57
  -4  -2  -5   45.19    2.94
   4   2  -5   44.87    3.08
  -4   2   5   43.97    3.00
   4  -2   5   44.31    3.01
   4  -2   5   46.31    2.86
   4   2  -5   45.04    2.66
   4   2   5   50.72    2.97
   4  -2  -5   51.39    3.13
  -4   2  -5   48.53    2.90
  -4  -2   5   50.78    2.92
   4   2   5   51.25    2.72
  -5  -2  -5    7.22    1.33
   5   2  -5    7.94    1.70
   5  -2   5    6.23    1.42
  -5   2   5    6.96    1.45
  -6   2   5   60.63    3.99
  -6  -2  -5   63.28    3.78
   6  -2   5   60.50    3.86
   6   2  -5   59.30    3.97
  -6  -2   5   49.79    3.59
   6   2   5   54.41    3.73
   6  -2  -5   50.50    3.94
   7  -2   5    4.67    1.60
   7   2  -5    3.07    1.76
  -7   2   5    4.68    1.62
   7  -2  -5    1.77    1.77
   7   2   5    0.47    1.34
  -7  -2   5   -0.07    1.37
   8   2  -5   14.39    2.88
  -8   2   5   14.45    2.59
   8   2   5   18.01    2.73
   8  -2  -5   20.55    3.21
  -8  -2   5   17.72    2.74
   0   3   5  376.44   18.27
   0   3   5  382.69   17.23
   0  -3   5  369.77   17.70
   0  -3   5  381.25   17.30
   0   3  -5  366.36   17.32
   0  -3  -5  371.56   17.19
   1  -3   5   69.56    3.59
   1   3  -5   65.78    3.57
  -1   3   5   68.95    3.76
   1  -3   5   67.77    3.48
  -1  -3  -5   67.34    3.43
  -1   3   5   67.10    3.37
   2   3  -5  403.23   18.46
   2  -3   5  404.17   19.10
   2   3  -5  390.70   18.55
   2  -3   5  413.42   18.44
  -2  -3  -5  407.57   18.31
  -2   3   5  398.94   19.24
  -2   3   5  397.86   18.15
   2   3   5  404.75   18.54
   2   3   5  399.96   19.14
  -2   3  -5  381.31   18.50
  -2  -3   5  386.57   18.95
   2  -3  -5  402.98   18.55
  -3   3   5   21.10    1.79
   3  -3   5   22.55    1.71
   3  -3   5   21.27    1.58
  -3  -3  -5   20.97    1.49
   3   3  -5   22.61    1.65
   3   3  -5   21.73    1.88
  -3   3  -5   16.48    1.66
   3   3   5   15.38    1.58
   3   3   5   16.33    1.54
   3  -3  -5   17.26    1.81
  -3  -3   5   16.16    1.40
   4   3  -5  247.24   11.77
  -4  -3  -5  237.51   11.34
   4  -3   5  240.86   12.01
   4   3  -5  241.84   11.48
  -4   3   5  241.69   12.09
   4  -3   5  242.16   11.58
   4  -3  -5  236.92   11.78
  -4   3  -5  238.81   11.56
   4   3   5  227.63   11.60
  -4  -3   5  248.47   11.84
   4   3   5  246.19   11.95
   5  -3   5   39.41    2.81
   5   3  -5   38.75    2.91
  -5   3   5   37.65    2.80
   5  -3   5   40.58    2.68
   5   3   5   30.01    2.49
  -5   3  -5   28.52    2.38
  -5  -3   5   29.31    2.37
   5   3   5   27.68    2.52
   5  -3  -5   29.21    2.67
   6   3  -5   67.55    4.35
  -6   3   5   61.26    4.23
   6  -3   5   63.26    4.13
  -6  -3  -5   61.90    4.05
   6   3   5   60.54    4.05
   6  -3  -5   59.85    4.33
  -7   3   5   20.55    2.57
   7   3  -5   21.42    2.89
   7  -3   5   22.81    2.62
   7  -3  -5   26.77    3.17
   7   3   5   23.50    2.60
   8   3  -5   85.87    5.89
   8  -3  -5   86.89    6.11
   0   4   5  234.84   11.06
   0  -4   5  234.49   11.15
   0   4  -5  237.57   11.21
   0   4   5  231.35   11.81
   0  -4  -5  230.50   11.06
   0  -4   5  242.45   11.23
   1   4  -5    3.12    0.85
   1  -4   5    3.36    0.88
  -1  -4  -5    2.80    0.73
  -1   4   5    2.41    0.62
   1  -4   5    3.48    0.71
  -1   4   5    2.88    0.83
   1   4   5    5.05    1.04
  -1   4  -5    4.09    0.95
   1  -4  -5    4.38    0.93
  -1  -4   5    4.45    1.02
   1   4   5    5.05    1.18
   2   4  -5  156.40    7.67
   2  -4   5  157.29    7.72
   2  -4   5  155.29    7.72
  -2   4   5  149.31    7.31
  -2  -4  -5  152.04    7.49
  -2   4   5  158.08    7.96
  -2  -4   5  153.83    7.71
   2  -4  -5  157.51    7.74
   2   4   5  163.17    7.79
  -2   4  -5  156.32    7.69
   2   4   5  150.64    7.65
  -3   4   5    2.73    1.01
   3  -4   5    2.95    0.85
   3  -4   5    3.11    1.06
   3   4  -5    3.11    0.98
  -3  -4  -5    2.85    0.88
   3   4   5    5.89    1.20
  -3   4  -5    5.56    1.12
   3   4   5    5.75    1.06
   3  -4  -5    4.28    1.18
  -3  -4   5    7.86    1.55
  -4  -4  -5  113.68    5.51
   4  -4   5  117.12    5.89
   4   4  -5  114.90    5.68
   4   4  -5  108.34    5.86
  -4   4   5  108.27    5.93
   4  -4   5  114.29    5.84
   4   4   5   97.15    5.67
   4   4   5  101.05    5.68
   4  -4  -5   97.73    5.82
  -4   4  -5   95.07    5.56
   5   4  -5    3.15    1.44
  -5   4   5    2.58    1.25
   5   4  -5    2.83    1.15
   5  -4   5    2.47    1.26
   5  -4   5    1.50    1.32
   5  -4  -5    4.60    1.63
   5   4   5    5.64    1.43
   5   4   5    4.32    1.18
  -6   4   5  118.49    6.80
   6   4  -5  125.28    6.81
  -6  -4  -5  116.07    6.53
   6  -4   5  121.39    6.73
   6  -4  -5  111.61    6.80
   6   4   5  104.27    6.41
  -7  -4  -5   14.71    2.44
   7   4  -5   12.05    2.59
  -7   4   5   10.38    2.47
   7  -4  -5   11.10    2.51
  -7   4  -5   10.36    2.48
   0  -5  -5   45.76    2.84
   0   5  -5   46.34    2.91
   0   5   5   45.25    2.73
   0  -5   5   47.20    3.02
   0   5   5   48.60    3.19
   1  -5   5   14.20    1.73
   1   5  -5   13.47    1.65
  -1   5   5   14.08    1.34
  -1   5   5   12.56    1.66
  -1  -5  -5   13.48    1.51
   1   5   5   14.72    1.59
  -1   5  -5   16.38    1.60
  -1  -5   5   17.06    1.68
   1   5   5   16.18    1.60
   1  -5  -5   18.79    1.79
   2  -5   5  150.93    7.66
   2   5  -5  148.12    7.57
  -2   5   5  147.45    7.21
  -2   5   5  150.62    7.77
  -2  -5  -5  148.38    7.40
   2  -5   5  148.65    7.49
  -2   5  -5  146.05    7.53
   2   5   5  154.77    7.60
  -2  -5   5  155.61    7.69
   2  -5  -5  151.02    7.62
  -3   5   5    4.95    1.21
   3  -5   5    4.25    1.03
  -3  -5  -5    6.63    1.46
   3   5  -5    6.31    1.48
   3  -5   5    5.68    1.43
  -3  -5   5    2.02    1.13
   3  -5  -5    2.73    1.19
   3   5   5    2.66    1.13
  -3   5  -5    4.21    1.15
   4  -5   5  143.75    7.74
  -4   5   5  146.48    7.91
   4  -5   5  151.44    7.88
  -4  -5  -5  148.10    7.48
   4   5  -5  143.56    7.60
  -4  -5   5  151.88    7.86
   4  -5  -5  143.71    7.80
  -4   5  -5  151.73    7.57
   4   5   5  151.12    7.76
   5  -5   5    7.89    1.81
   5  -5   5    7.18    1.90
   5   5  -5    6.49    1.53
  -5   5   5   10.02    1.79
   5  -5  -5    3.03    1.68
   5   5   5    4.03    1.43
  -5  -5   5    4.25    1.57
  -6   5   5   71.02    4.79
  -6  -5   5   71.21    4.82
   6   5   5   69.48    4.56
   6  -5  -5   73.22    5.10
  -6   5  -5   69.16    4.60
  -7   5   5    0.92    1.76
  -7  -5  -5    2.69    1.76
  -7  -5   5    2.01    2.04
   7  -5  -5    0.77    2.15
  -7   5  -5    2.69    1.76
   0   6   5  138.60    6.94
   0  -6   5  134.50    7.08
   0   6  -5  137.95    7.11
   0  -6  -5  135.98    6.99
   1   6  -5    1.52    0.96
  -1  -6  -5    0.38    0.99
  -1   6   5    0.90    0.82
   1  -6   5    1.11    1.17
   1  -6  -5    2.10    1.17
   1   6   5    2.07    0.96
  -1  -6   5    1.63    1.08
  -1   6  -5    1.01    1.00
  -2   6   5   46.49    3.01
  -2  -6  -5   44.71    2.94
   2   6  -5   46.25    3.09
   2  -6   5   46.93    3.22
  -2   6   5   42.60    2.61
  -2  -6   5   37.92    2.97
   2   6   5   40.51    2.91
  -2   6  -5   41.27    2.97
   2  -6  -5   39.92    3.11
   3  -6   5   17.51    2.44
  -3  -6  -5   17.99    1.99
   3   6  -5   20.09    2.06
  -3   6   5   19.14    2.06
   3  -6  -5   16.49    2.13
   3   6   5   18.11    2.12
  -3  -6   5   19.05    2.26
  -3   6  -5   17.67    1.98
  -4   6   5   26.50    2.61
  -4  -6  -5   27.39    2.60
   4   6  -5   25.06    2.59
   4  -6   5   25.71    2.89
  -4  -6   5   29.17    2.76
  -4   6  -5   29.26    2.46
   4  -6  -5   29.75    2.89
   4   6   5   32.57    2.70
   5  -6   5    5.50    2.18
   5   6  -5    5.97    1.72
  -5   6   5    6.13    1.80
  -5  -6   5   12.79    2.16
  -5   6  -5   11.72    2.03
   5  -6  -5   10.45    2.20
   5   6   5   12.74    2.02
  -6   6   5   44.39    3.74
  -6  -6   5   38.84    3.66
   6  -6  -5   40.91    3.95
  -6   6  -5   40.20    3.49
   6   6   5   39.31    3.57
  -7   6  -5    0.76    1.89
   0   7  -5   56.81    3.75
   0  -7  -5   58.31    3.74
   0   7   5   56.23    3.59
   0  -7   5   56.45    3.85
  -1  -7  -5  100.77    5.50
  -1   7   5  100.62    5.31
   1  -7   5   98.93    5.68
  -1  -7   5   95.74    5.59
   1   7   5  100.03    5.47
   1  -7  -5   97.97    5.54
  -1   7  -5   97.12    5.50
   2   7  -5   45.93    3.54
  -2  -7  -5   47.03    3.54
   2  -7   5   46.92    3.79
   2  -7  -5   60.99    3.93
   2   7   5   61.89    3.72
  -2   7  -5   60.10    3.66
  -2  -7   5   64.52    3.96
   3  -7   5   33.45    3.29
   3   7  -5   36.74    3.01
  -3  -7  -5   37.17    2.95
  -3  -7   5   30.77    2.85
  -3   7  -5   34.16    2.81
   3   7   5   31.49    2.94
   3  -7  -5   35.00    3.20
   4  -7   5   43.86    3.85
   4   7  -5   42.32    3.24
  -4  -7  -5   42.90    3.14
   4  -7  -5   38.08    3.56
   4   7   5   35.53    3.28
  -4  -7   5   34.04    3.36
   5   7  -5   23.70    2.65
   5  -7   5   24.70    3.48
   5   7   5   26.83    2.78
   5  -7  -5   25.73    3.24
  -5  -7   5   24.97    2.85
  -6   7   5   20.89    3.03
  -6  -7   5   25.37    3.22
   6   7   5   22.32    2.81
   0  -8  -5    9.51    2.05
   0   8  -5   11.38    2.13
   0  -8   5    8.70    1.96
   0   8   5   12.07    1.94
   1   8  -5   27.75    2.59
  -1   8   5   29.11    2.46
  -1  -8  -5   30.29    2.73
   1  -8   5   28.56    2.90
  -1  -8   5   22.18    2.50
   1  -8  -5   23.85    2.55
  -1   8  -5   24.00    2.47
   1   8   5   23.10    2.40
  -2  -8  -5    7.08    1.77
   2   8  -5    6.62    1.70
   2  -8   5    6.51    1.82
   2  -8  -5    8.85    2.01
   2   8   5    7.71    1.72
  -2   8  -5    5.86    1.70
  -2  -8   5    7.58    1.81
   3   8  -5   17.17    2.51
  -3  -8  -5   16.61    2.36
   3  -8   5   17.36    2.92
   3   8   5   19.74    2.42
  -3  -8   5   20.47    2.71
   3  -8  -5   21.02    2.65
  -3   8  -5   21.30    2.43
   4  -8   5   10.04    2.64
   4   8  -5   12.95    2.44
   4  -8  -5    7.94    2.36
   4   8   5    7.95    1.98
  -4  -8   5    6.85    2.14
   5  -8   5   23.32    3.79
   5   8  -5   19.07    2.87
  -5  -8   5   22.13    3.08
   0   9  -5    1.73    1.68
   0  -9  -5    3.34    1.85
   0   9   5    1.97    1.42
   0  -9   5    1.71    1.80
   1   9  -5   51.19    3.87
  -1  -9  -5   53.13    3.80
   1  -9   5   52.14    4.04
  -1   9  -5   42.81    3.69
   1  -9  -5   41.89    3.66
   1   9   5   44.82    3.51
  -1  -9   5   44.31    3.82
   2  -9   5    1.77    2.00
  -2  -9  -5   -0.18    1.66
   2   9  -5    1.48    1.56
  -2   9  -5   -0.41    1.56
   2   9   5    0.34    1.63
   2  -9  -5   -0.46    1.78
  -2  -9   5    1.14    1.80
  -3  -9  -5   36.13    3.24
   3  -9   5   29.87    3.63
   3   9  -5   34.54    3.21
   3  -9  -5   27.85    3.46
  -3  -9   5   27.43    3.32
   3   9   5   26.49    3.19
   4  -9   5    0.47    2.40
   0  10  -5   -0.50    1.76
   0 -10  -5    0.28    1.92
   0  10   5    0.59    1.71
  -1 -10  -5    9.16    2.39
  -1  10  -5   11.10    2.34
   1  10   5   11.87    2.32
  -2 -10  -5    6.05    2.17
  -2  10  -5    3.42    1.97
   0   0  -6   13.82    1.02
   0   0   6   13.19    1.29
   0   0  -6   12.61    0.86
   1   0   6   28.24    1.81
  -1   0   6   28.65    1.83
   1   0  -6   26.73    1.66
  -1   0  -6   28.00    1.73
   1   0  -6   28.03    1.57
   2   0   6  166.38    8.41
   2   0  -6  176.93    7.84
  -2   0  -6  167.71    8.14
   2   0   6  172.30    7.71
   2   0  -6  168.54    8.14
  -2   0   6  167.62    8.42
   3   0  -6    4.12    0.92
  -3   0  -6    3.61    0.85
   3   0   6    4.20    0.65
  -3   0   6    4.02    0.86
   3   0  -6    4.48    0.53
   3   0   6    4.81    1.00
   4   0   6    8.57    1.05
   4   0   6    7.78    1.23
  -4   0  -6    8.05    1.32
  -4   0   6    7.33    1.23
   4   0  -6    7.92    1.34
  -5   0   6    5.77    1.31
   5   0  -6    7.46    1.50
  -5   0  -6    7.69    1.46
   5   0   6    7.57    1.42
   6   0   6   14.71    2.09
  -6   0  -6   16.12    2.06
  -6   0   6   13.43    2.05
   6   0  -6   14.39    2.20
  -7   0   6    2.50    1.48
   7   0   6    2.69    1.53
   7   0  -6    1.76    1.54
   8   0   6    1.02    1.62
  -8   0   6   -0.06    1.59
   8   0  -6   -0.33    1.91
   0   1  -6  588.90   26.41
   0  -1  -6  579.32   26.36
   0   1  -6  581.69   26.58
   0   1   6  577.17   27.98
   0  -1  -6  583.30   26.50
   0  -1   6  588.93   27.75
   1  -1   6   43.47    2.50
  -1  -1  -6   44.98    2.44
   1   1  -6   44.39    2.37
   1  -1   6   44.33    2.22
  -1   1   6   44.82    2.61
   1   1  -6   43.93    2.41
  -1  -1  -6   45.07    2.13
  -2  -1  -6  401.77   17.81
  -2  -1  -6  398.72   17.38
   2  -1   6  417.16   17.48
  -2   1   6  400.08   18.53
   2   1  -6  413.95   17.62
   2  -1   6  397.73   18.46
   2   1  -6  399.01   17.78
  -2  -1   6  358.43   18.40
  -2   1  -6  359.40   17.80
   2  -1  -6  351.51   17.73
   2  -1  -6  365.56   17.37
   2   1   6  353.48   18.44
  -3   1   6  111.10    5.85
  -3  -1  -6  112.50    5.66
   3  -1   6  110.95    5.84
   3   1  -6  112.29    5.37
   3  -1   6  109.86    5.37
   3   1  -6  107.30    5.71
  -3   1  -6  113.44    5.68
   3  -1  -6  111.16    5.74
   3   1   6  116.12    5.30
  -3  -1   6  113.65    5.79
   3   1   6  113.33    5.85
  -4  -1  -6  157.79    8.25
  -4   1   6  155.03    8.54
   4  -1   6  161.66    8.60
   4   1  -6  158.32    8.37
   4  -1   6  154.61    7.98
   4   1   6  182.79    8.62
  -4  -1   6  182.60    8.56
  -4   1  -6  181.67    8.35
   4  -1  -6  176.74    8.47
  -5  -1  -6   24.42    2.03
   5   1  -6   24.83    2.22
  -5   1   6   24.83    2.18
   5  -1   6   23.29    2.14
  -5  -1   6   24.09    2.17
   5  -1  -6   23.25    2.37
   5   1   6   23.89    2.11
  -5   1  -6   23.49    2.17
   6   1  -6  122.07    6.91
   6  -1   6  124.28    7.06
  -6   1   6  120.30    6.99
  -6  -1  -6  123.94    6.69
   6  -1  -6  131.28    7.08
   6   1   6  131.29    7.08
  -6  -1   6  132.60    7.01
  -7   1   6    7.80    1.90
   7   1  -6    7.43    1.89
   7  -1   6    8.52    1.91
   7   1   6   10.64    2.13
  -7  -1   6   11.01    2.20
   7  -1  -6    8.97    2.10
  -8   1   6   96.92    6.18
   8   1  -6  102.66    6.36
   8  -1   6   99.21    6.17
   8   1   6   91.21    6.12
   8  -1  -6   99.64    6.39
  -8  -1   6   92.42    6.13
   0   2   6   79.43    4.02
   0   2   6   85.70    4.67
   0  -2  -6   78.56    3.98
   0  -2   6   80.67    4.06
   0  -2   6   84.88    4.19
   0   2  -6   83.86    4.19
  -1  -2  -6    4.86    0.57
   1  -2   6    4.59    0.75
  -1   2   6    5.61    0.90
  -1   2   6    5.01    0.64
   1   2  -6    5.24    0.82
   1  -2   6    4.60    0.70
   1   2  -6    4.94    0.91
   1   2   6    2.39    0.59
  -1   2  -6    2.27    0.64
  -1  -2   6    2.80    0.63
   1   2   6    2.49    0.73
   2   2  -6   69.08    3.87
  -2  -2  -6   73.91    3.56
   2   2  -6   70.29    3.73
   2  -2   6   73.37    3.91
  -2   2   6   74.69    4.05
   2  -2   6   72.47    3.67
  -2   2  -6   71.20    3.87
   2   2   6   74.95    3.87
   2  -2  -6   73.92    3.91
   2   2   6   75.47    4.00
  -2  -2   6   72.84    3.84
   2  -2  -6   75.91    3.43
  -3  -2  -6    5.31    1.16
  -3   2   6    3.86    0.90
  -3  -2  -6    4.60    0.81
   3  -2   6    5.61    1.12
   3   2  -6    5.13    0.88
   3  -2   6    4.80    0.86
   3   2  -6    5.60    1.22
   3   2   6    7.55    1.24
   3   2   6    6.24    1.09
  -3  -2   6    6.37    1.01
   3  -2  -6    7.12    1.33
  -3   2  -6    6.60    1.18
  -4  -2  -6  114.07    5.30
  -4  -2  -6  114.72    5.68
  -4   2   6  113.70    5.88
   4   2  -6  115.88    5.80
   4   2  -6  110.62    5.37
   4  -2   6  113.11    5.83
   4  -2   6  113.29    5.49
   4   2   6   99.86    5.71
  -4  -2   6   96.18    5.62
  -4   2  -6   95.95    5.52
   4  -2  -6   96.38    5.75
   5  -2   6   28.40    2.52
  -5  -2  -6   28.70    2.42
  -5   2   6   25.92    2.38
   5   2  -6   28.81    2.58
  -5   2  -6   31.02    2.36
  -5  -2   6   30.66    2.37
   5  -2  -6   30.83    2.59
   5   2   6   30.01    2.47
  -6   2   6    8.41    1.77
  -6  -2  -6    8.07    1.68
   6  -2   6    9.56    1.79
   6   2  -6    9.34    1.87
   6  -2  -6   15.49    2.34
   6   2   6   15.07    1.99
   7   2  -6   19.50    2.78
   7  -2   6   21.13    2.67
  -7   2   6   19.08    2.68
  -7  -2   6   23.83    2.61
   7  -2  -6   21.33    2.93
   7   2   6   20.70    2.38
   8   2  -6   25.03    3.31
   8   2   6   19.77    2.87
   8  -2  -6   20.18    3.29
   0   3   6  159.64    8.30
   0  -3  -6  158.35    7.54
   0   3  -6  154.84    7.69
   0   3   6  160.06    7.56
   0  -3   6  162.29    7.67
   0  -3   6  156.43    7.64
   1   3  -6  470.12   21.50
  -1   3   6  472.09   21.27
   1  -3   6  460.22   22.13
  -1   3   6  471.37   22.45
  -1  -3  -6  462.99   21.26
   1  -3   6  465.82   21.41
   1   3   6  471.19   22.53
   1  -3  -6  465.91   21.42
   1   3   6  469.69   21.47
  -1   3  -6  454.23   21.54
  -1  -3   6  472.30   21.49
  -1  -3   6  461.61   22.15
   2   3  -6   64.88    3.71
  -2   3   6   66.82    3.92
  -2   3   6   66.92    3.41
  -2  -3  -6   65.57    3.54
   2   3  -6   64.84    3.86
   2  -3   6   68.59    3.75
   2  -3   6   62.94    3.73
  -2  -3   6   72.85    3.69
   2   3   6   77.73    3.92
  -2   3  -6   79.14    3.93
   2  -3  -6   77.73    3.89
   2   3   6   79.30    3.90
   3   3  -6  306.03   14.42
   3  -3   6  297.20   14.21
  -3   3   6  305.25   14.93
   3  -3   6  291.29   14.76
   3   3  -6  304.80   14.24
  -3  -3  -6  303.82   14.04
   3   3   6  302.64   14.77
   3   3   6  300.33   14.34
  -3  -3   6  313.44   14.65
  -3   3  -6  310.46   14.38
   3  -3  -6  302.21   14.43
   4  -3   6   61.48    3.87
   4   3  -6   60.87    3.96
   4  -3   6   64.85    3.77
  -4  -3  -6   62.91    3.47
  -4   3   6   62.57    3.96
   4   3  -6   61.40    3.62
  -4   3  -6   69.61    3.83
   4   3   6   64.93    3.83
   4   3   6   67.44    3.84
  -4  -3   6   68.63    3.72
   4  -3  -6   69.14    4.08
  -5   3   6  179.99    9.38
   5   3  -6  186.65    9.26
  -5  -3  -6  190.11    9.12
   5  -3   6  181.78    9.34
  -5  -3   6  176.39    9.10
  -5   3  -6  171.28    8.90
   5  -3  -6  165.24    9.19
   5   3   6  177.04    9.25
  -6  -3  -6   77.08    4.58
   6  -3   6   67.86    4.65
   6   3  -6   75.59    4.84
  -6   3   6   71.78    4.76
   6   3   6   76.23    4.61
   6  -3  -6   71.27    4.85
  -7   3   6   77.45    5.21
   7   3  -6   83.28    5.40
  -7  -3  -6   78.57    5.06
   7  -3   6   81.45    5.22
   7  -3  -6   78.70    5.48
   7   3   6   80.75    5.11
   8   3  -6   22.45    3.32
   8   3   6   18.19    2.61
   0   4   6    0.48    0.62
   0  -4   6    0.52    0.35
   0   4  -6    0.49    0.67
   0  -4   6    0.20    0.71
   0  -4  -6    0.34    0.63
   0   4   6    0.55    0.89
   1   4  -6   46.37    3.02
   1  -4   6   47.28    3.07
   1  -4   6   49.19    2.82
  -1   4   6   47.51    2.81
  -1  -4  -6   46.21    2.86
  -1   4   6   46.91    3.15
   1   4   6   60.06    3.42
   1  -4  -6   57.49    3.07
   1   4   6   58.93    3.05
  -1  -4   6   57.12    2.64
  -1  -4   6   57.87    3.16
  -1   4  -6   56.33    3.13
  -2  -4  -6    8.80    1.18
   2   4  -6    8.99    1.33
  -2   4   6    8.11    1.35
  -2   4   6    8.37    0.97
   2  -4   6    7.94    1.13
   2  -4   6    9.12    1.43
  -2   4  -6   11.16    1.45
   2  -4  -6    9.37    1.34
  -2  -4   6   10.49    1.49
   2   4   6    8.76    1.30
   2   4   6   10.10    1.27
  -3  -4  -6    5.00    1.11
   3   4  -6    4.22    1.08
  -3   4   6    5.04    1.24
   3  -4   6    6.68    1.56
   3  -4   6    5.19    1.17
  -3   4  -6    9.24    1.42
   3   4   6    8.25    1.26
   3  -4  -6    8.19    1.63
   3   4   6    9.25    1.36
  -3  -4   6    9.50    1.64
  -4   4   6    4.54    1.32
   4  -4   6    6.79    1.46
  -4  -4  -6    5.99    1.33
   4   4  -6    5.44    1.44
   4   4  -6    6.58    1.47
   4  -4   6    6.02    1.43
   4   4   6    8.02    1.38
   4  -4  -6    9.92    1.85
  -4   4  -6   11.37    1.60
   4   4   6    8.61    1.61
   5   4  -6    4.70    1.27
   5  -4   6    5.08    1.38
   5   4  -6    6.32    1.54
  -5   4   6    4.64    1.45
  -5   4  -6    4.82    1.32
   5   4   6    5.22    1.43
   5   4   6    6.00    1.35
   5  -4  -6    5.46    1.58
  -6  -4  -6    6.74    1.81
   6   4  -6    8.19    2.01
  -6   4   6    6.99    1.69
   6  -4   6    6.26    1.62
   6  -4  -6    8.97    2.03
  -7  -4  -6    6.80    1.86
   7   4  -6    6.33    2.03
  -7   4   6    4.69    1.77
   7  -4   6    5.33    1.93
   7  -4  -6    7.07    2.19
   0   5   6   70.33    4.26
   0   5  -6   67.55    3.90
   0  -5  -6   66.17    3.79
   0   5   6   67.10    3.74
   0  -5   6   69.93    3.94
   1   5  -6  256.12   11.85
  -1  -5  -6  254.78   11.65
   1  -5   6  254.34   11.85
  -1   5   6  255.72   11.57
  -1   5   6  259.02   12.34
  -1  -5   6  233.06   11.83
  -1   5  -6  233.11   11.81
   1  -5  -6  239.07   11.75
   1   5   6  237.63   12.19
   1   5   6  227.53   11.69
  -2   5   6    8.67    1.13
  -2  -5  -6    8.84    1.35
   2   5  -6    7.20    1.51
   2  -5   6    8.37    1.69
  -2   5   6    9.34    1.50
   2  -5   6    8.28    1.14
   2  -5  -6   15.18    1.66
   2   5   6   13.02    1.52
  -2   5  -6   13.51    1.65
  -2  -5   6   13.41    1.62
   3  -5   6  236.05   11.42
  -3  -5  -6  237.20   11.04
  -3   5   6  243.61   11.72
   3  -5   6  232.64   11.40
   3   5  -6  230.82   11.24
  -3   5  -6  218.42   11.18
  -3  -5   6  218.98   11.29
   3  -5  -6  225.56   11.39
   3   5   6  225.75   11.30
   4   5  -6    0.73    1.03
  -4   5   6    0.22    1.16
   4  -5   6    1.74    1.39
   4  -5   6    0.16    1.02
  -4   5  -6    1.04    1.09
   4  -5  -6   -0.11    1.15
  -4  -5   6    0.27    1.32
   4   5   6    1.01    1.10
  -5   5   6   55.16    4.22
   5   5  -6   58.15    4.01
   5  -5   6   52.36    3.98
  -5  -5   6   72.39    4.45
   5   5   6   72.27    4.20
   5  -5  -6   75.77    4.59
   6  -5   6    3.65    1.65
  -6   5   6    3.12    1.58
  -6  -5   6    5.16    1.85
   6  -5  -6    6.49    2.14
   6   5   6    3.32    1.57
  -7  -5  -6   68.94    4.78
  -7   5   6   66.64    4.83
   7  -5  -6   57.50    4.78
  -7  -5   6   58.73    4.72
  -7   5  -6   59.06    4.50
   0   6   6   -0.27    0.87
   0  -6  -6   -0.26    0.99
   0   6  -6    0.02    1.04
   0  -6   6   -0.15    0.95
  -1   6   6   17.92    1.64
   1   6  -6   18.89    1.99
   1  -6   6   18.07    2.12
  -1  -6  -6   19.15    1.91
  -1   6  -6   15.31    1.81
   1  -6  -6   15.91    1.99
  -1  -6   6   15.71    2.01
   1   6   6   14.97    1.70
   2  -6   6    3.68    1.43
  -2   6   6    5.44    1.32
  -2  -6  -6    3.59    1.20
   2   6  -6    5.67    1.40
  -2  -6   6    5.31    1.44
  -2   6  -6    5.69    1.37
   2  -6  -6    6.85    1.57
   2   6   6    5.00    1.28
  -3   6   6    6.10    1.42
   3  -6   6    7.13    1.80
  -3  -6  -6    8.44    1.57
   3   6  -6    6.83    1.52
  -3   6  -6    3.33    1.29
   3   6   6    1.93    1.24
  -3  -6   6    3.34    1.38
   3  -6  -6    2.97    1.53
   4   6  -6   11.80    1.87
  -4   6   6   13.81    2.09
   4  -6   6   12.14    2.39
   4  -6  -6   11.27    2.18
  -4   6  -6    9.40    1.81
  -4  -6   6   10.10    1.93
   4   6   6    9.91    1.84
  -5   6   6   24.29    2.71
   5   6  -6   26.22    2.50
   5  -6  -6   22.94    2.93
   5   6   6   18.17    2.56
  -5  -6   6   20.72    2.77
  -6   6   6    7.16    2.08
   6  -6  -6    7.42    2.37
  -6   6  -6    5.37    1.83
   6   6   6    8.15    2.07
  -6  -6   6    3.85    2.06
   0  -7   6   65.18    4.16
   0   7   6   65.82    3.90
   0   7  -6   62.62    4.01
   0  -7  -6   61.51    4.00
   1   7  -6   38.19    2.96
   1  -7   6   33.85    2.84
  -1  -7  -6   35.44    2.78
  -1   7   6   33.19    2.53
   1   7   6   36.73    2.69
  -1  -7   6   31.81    2.92
   1  -7  -6   35.43    2.94
  -1   7  -6   35.82    2.90
  -2  -7  -6   43.24    3.04
   2  -7   6   44.69    3.27
   2   7  -6   43.38    3.21
  -2   7  -6   38.95    3.12
  -2  -7   6   40.96    3.27
   2  -7  -6   36.14    3.20
   2   7   6   39.47    3.06
   3  -7   6   26.65    3.17
  -3  -7  -6   29.11    2.72
   3   7  -6   25.94    2.82
  -3  -7   6   37.30    3.01
  -3   7  -6   37.31    2.89
   3   7   6   38.68    3.06
   3  -7  -6   42.35    3.17
   4   7  -6   54.30    3.98
   4  -7   6   54.09    4.41
   4   7   6   57.18    3.97
  -4  -7   6   53.68    3.95
   4  -7  -6   51.99    4.01
   5   7  -6   30.97    3.12
  -5   7   6   32.48    3.18
   5   7   6   30.91    3.02
   5  -7  -6   30.75    3.52
  -5  -7   6   27.62    3.25
  -6   7   6   39.46    3.60
   0  -8   6    0.51    1.49
   0   8   6    1.09    1.28
   0  -8  -6    0.11    1.44
   0   8  -6    0.50    1.30
  -1   8   6    5.50    1.46
   1   8  -6    6.12    1.67
   1  -8   6    4.78    1.83
  -1  -8  -6    4.63    1.61
   1  -8  -6    7.02    1.75
  -1   8  -6    7.12    1.68
  -1  -8   6    5.64    1.78
   1   8   6    5.91    1.56
   2   8  -6    5.66    1.76
   2  -8   6    8.84    2.03
  -2  -8  -6    8.80    2.03
   2  -8  -6   12.06    2.36
  -2   8  -6   11.34    1.94
   2   8   6   12.69    2.25
  -2  -8   6   12.72    2.14
   3  -8   6    1.44    2.03
  -3  -8  -6    3.03    1.70
   3   8  -6    2.94    1.58
   3  -8  -6    5.13    1.89
   3   8   6    6.13    1.84
  -3  -8   6    3.65    1.88
  -3   8  -6    5.62    1.70
   4  -8   6    3.86    2.37
   4   8  -6    4.36    1.75
  -4  -8   6    3.38    1.97
   4   8   6    6.06    1.97
   4  -8  -6    5.19    2.18
   5   8  -6    3.17    1.87
   0   9   6   89.85    5.40
   0  -9  -6   91.67    5.60
   0  -9   6   88.95    5.74
   0   9  -6   88.60    5.63
   1   9  -6   -1.23    1.45
  -1  -9  -6    1.43    1.70
   1  -9   6    0.89    1.84
  -1  -9   6   -0.48    1.72
   1   9   6    0.13    1.55
   1  -9  -6   -0.04    1.71
  -1   9  -6    0.77    1.67
   2   9  -6   59.44    4.56
   2  -9   6   60.73    4.78
  -2  -9  -6   64.47    4.45
  -2   9  -6   69.28    4.57
   2   9   6   69.53    4.66
   2  -9  -6   62.57    4.53
  -2  -9   6   62.72    4.66
   3   9  -6    6.20    2.02
   3  -9   6    5.37    2.46
  -3  -9  -6    3.96    1.96
  -3   9  -6    3.77    1.85
  -3  -9   6    2.96    2.03
   3   9   6    3.43    1.78
   3  -9  -6    1.90    2.06
   4  -9   6   42.53    4.58
   0 -10  -6    4.87    2.15
   0  10   6    4.89    1.92
  -1 -10  -6   -0.08    1.87
  -1  10  -6    0.56    1.89
   1  10   6    1.08    1.68
  -2 -10  -6    3.31    2.02
  -2  10  -6    2.46    1.96
   0   0   7    0.49    0.56
   0   0  -7   -0.08    0.37
   0   0  -7    0.15    0.30
   1   0  -7  307.73   13.86
  -1   0  -7  300.73   14.00
   1   0   7  306.88   14.64
   1   0  -7  294.80   13.88
  -1   0   7  297.55   14.66
  -2   0   7   10.48    1.11
   2   0  -7   10.67    0.83
   2   0   7   11.64    1.20
   2   0  -7   10.73    1.11
  -2   0  -7   11.26    1.20
   3   0   7  115.15    5.36
  -3   0   7  118.59    6.07
   3   0   7  114.35    6.03
  -3   0  -7  115.63    5.86
   3   0  -7  113.83    5.37
  -4   0   7   40.76    2.71
   4   0   7   41.72    2.79
   4   0  -7   41.10    2.85
  -4   0  -7   40.34    2.71
  -5   0   7   53.01    3.44
  -5   0  -7   53.41    3.41
   5   0  -7   52.72    3.58
   5   0   7   53.14    3.55
  -6   0   7    0.96    1.28
   6   0   7    2.37    1.31
  -6   0  -7    1.20    1.29
   6   0  -7    3.54    1.50
   7   0  -7   90.94    5.76
  -7   0   7   91.82    5.61
   7   0   7   89.21    5.66
  -8   0   7   -0.80    1.71
   8   0  -7   -0.06    1.95
   8   0   7    0.10    1.58
   0   1  -7  269.10   12.23
   0   1  -7  264.23   12.39
   0   1   7  266.96   13.24
   0  -1  -7  269.39   12.32
   0  -1  -7  262.31   12.18
   0  -1   7  266.10   13.01
   1  -1   7   23.35    1.33
   1   1  -7   22.79    1.49
  -1  -1  -7   24.66    1.54
  -1  -1  -7   23.19    1.20
   1   1  -7   22.38    1.53
   1  -1   7   23.01    1.57
  -1   1   7   23.18    1.74
   2   1  -7   13.84    1.31
   2  -1   7   15.65    1.24
   2  -1   7   14.38    0.92
  -2   1   7   14.46    1.30
   2   1  -7   15.14    1.06
  -2  -1  -7   15.10    1.33
  -2  -1  -7   13.98    0.74
  -2   1  -7   11.20    1.32
   2  -1  -7   11.86    0.84
  -2  -1   7   11.17    1.21
   2  -1  -7    9.78    1.26
   2   1   7   11.92    1.25
  -3   1   7  153.43    7.47
  -3  -1  -7  148.65    6.69
   3   1  -7  145.08    7.21
   3  -1   7  148.71    7.42
   3  -1   7  150.85    6.80
   3   1  -7  148.49    6.85
  -3  -1  -7  150.51    7.21
   3   1   7  132.29    7.34
  -3   1  -7  137.96    7.19
   3  -1  -7  133.38    7.19
  -3  -1   7  140.16    7.34
  -4   1   7    7.20    1.33
  -4  -1  -7    6.55    1.33
   4  -1   7    5.82    1.20
   4   1  -7    7.14    1.34
   4   1   7    8.98    1.42
  -4   1  -7    7.43    1.37
  -4  -1   7    7.29    1.20
   4  -1  -7    8.16    1.53
  -5  -1  -7   22.99    2.14
   5  -1   7   21.26    2.09
  -5   1   7   22.47    2.12
   5   1  -7   22.09    2.28
   5   1   7   22.58    2.22
   5  -1  -7   21.84    2.20
  -5   1  -7   24.05    2.17
  -5  -1   7   20.40    2.10
  -6  -1  -7    7.75    1.78
   6  -1   7    8.23    1.72
   6   1  -7    8.65    1.81
  -6   1   7   10.32    2.02
  -6   1  -7    8.93    1.97
   6  -1  -7    9.98    2.10
   6   1   7    9.28    1.89
  -6  -1   7    9.19    1.88
  -7   1   7   17.86    2.32
   7   1   7    9.18    1.99
   7  -1  -7   10.06    2.24
  -7  -1   7    8.61    1.94
   8   1  -7   16.83    3.00
  -8   1   7   15.88    2.58
  -8  -1   7    9.11    2.27
   8  -1  -7   13.36    2.96
   8   1   7   10.88    2.55
   0   2   7   67.65    3.47
   0  -2  -7   68.33    3.46
   0  -2   7   69.21    3.64
   0   2   7   68.89    4.15
   0  -2  -7   66.16    3.41
   0  -2   7   68.70    3.50
   1   2  -7  330.77   15.43
   1  -2   7  335.79   15.98
  -1  -2  -7  329.78   15.16
  -1   2   7  348.08   16.27
   1  -2   7  333.55   15.30
  -1  -2  -7  342.86   15.45
   1   2  -7  332.24   15.43
  -1   2  -7  327.66   15.52
   1   2   7  335.14   15.46
   1  -2  -7  335.42   15.23
   1  -2  -7  322.77   15.37
   1   2   7  330.15   16.30
  -1  -2   7  326.25   16.08
  -2   2   7  149.36    7.50
  -2  -2  -7  153.62    7.19
   2  -2   7  149.80    6.95
   2   2  -7  155.32    7.09
   2   2  -7  154.29    7.23
   2  -2   7  150.27    7.35
  -2  -2  -7  149.96    6.79
  -2   2  -7  138.74    7.21
  -2  -2   7  137.35    7.29
   2  -2  -7  141.24    6.74
   2  -2  -7  137.81    7.16
   2   2   7  139.81    7.43
   3  -2   7  109.67    5.81
  -3  -2  -7  112.97    5.71
  -3   2   7  110.73    5.95
   3   2  -7  113.41    5.49
   3  -2   7  110.59    5.46
  -3  -2  -7  108.60    5.27
  -3   2  -7  110.05    5.73
   3   2   7  108.78    5.82
   3  -2  -7  111.74    5.80
  -3  -2   7  112.56    5.74
  -4  -2  -7  122.15    6.54
  -4   2   7  123.65    6.76
   4  -2   7  124.87    6.75
   4   2  -7  122.26    6.65
   4   2  -7  117.93    6.21
   4  -2  -7  128.20    6.67
   4   2   7  133.34    6.73
  -4   2  -7  131.27    6.56
  -4  -2   7  137.64    6.66
   5   2  -7  164.90    8.39
  -5   2   7  161.84    8.55
  -5  -2  -7  167.89    8.24
   5  -2   7  164.60    8.53
  -5  -2   7  154.49    8.32
  -5   2  -7  155.74    8.18
   5   2   7  161.85    8.47
   5  -2  -7  155.54    8.38
   6   2  -7   52.56    3.79
   6  -2   7   53.48    3.69
  -6  -2  -7   55.67    3.59
  -6   2   7   50.02    3.58
   6   2   7   46.82    3.52
   6  -2  -7   45.54    3.61
  -6  -2   7   43.31    3.41
   7   2  -7   88.61    5.55
  -7  -2  -7   87.16    5.22
  -7   2   7   80.43    5.36
   7  -2   7   88.48    5.49
   7   2   7   81.59    5.34
   7  -2  -7   78.46    5.52
  -7  -2   7   84.44    5.27
   8   2  -7   34.26    3.68
   8  -2  -7   28.25    3.59
   8   2   7   27.37    3.28
   0   3   7  395.46   18.57
   0  -3   7  418.93   18.68
   0   3  -7  402.79   18.75
   0   3   7  408.79   19.86
   0  -3   7  404.57   19.20
   0  -3  -7  393.48   18.52
   1  -3   7   35.59    1.92
  -1  -3  -7   36.63    1.88
   1  -3   7   37.21    2.09
  -1   3   7   36.75    2.34
  -1   3   7   36.59    1.88
   1   3  -7   36.36    2.16
   1   3   7   24.68    2.35
  -1   3  -7   24.78    2.10
  -1  -3   7   26.14    2.07
   1  -3  -7   23.77    1.98
   1   3   7   24.20    1.93
   2  -3   7   58.04    3.03
   2   3  -7   58.48    3.07
   2  -3   7   54.32    3.00
  -2   3   7   56.37    2.66
  -2   3   7   57.41    3.24
  -2  -3  -7   55.81    2.79
   2   3  -7   53.53    3.13
   2   3   7   45.99    3.02
  -2   3  -7   47.76    3.14
  -2  -3   7   45.77    2.90
   2  -3  -7   44.39    3.05
   2   3   7   50.55    3.17
   3   3  -7   23.47    1.88
   3   3  -7   24.34    2.22
   3  -3   7   22.93    1.98
  -3  -3  -7   22.87    1.71
  -3   3   7   22.68    2.12
   3  -3   7   22.41    1.93
   3  -3  -7   32.20    2.34
  -3   3  -7   30.04    2.12
  -3  -3   7   31.02    1.92
   3   3   7   28.80    2.04
   3   3   7   33.43    2.23
  -4  -3  -7   45.33    3.00
   4   3  -7   47.24    3.14
   4  -3   7   44.26    2.93
   4   3  -7   44.19    2.70
  -4   3   7   43.71    2.98
   4   3   7   37.66    2.81
   4  -3  -7   39.67    3.05
  -4  -3   7   41.16    2.74
  -4   3  -7   40.62    2.88
   4   3   7   38.79    2.90
   5   3  -7    3.82    1.40
   5  -3   7    3.68    1.24
  -5   3   7    3.63    1.35
  -5  -3  -7    3.37    1.28
   5   3   7    5.60    1.33
  -5  -3   7    4.39    1.19
   5  -3  -7    4.82    1.56
  -5   3  -7    4.61    1.31
   6  -3   7  134.05    7.51
  -6  -3  -7  135.85    7.30
   6   3  -7  140.01    7.56
  -6   3   7  134.06    7.57
   6  -3  -7  134.17    7.58
   6   3   7  133.72    7.46
  -7   3   7   22.19    2.65
   7  -3   7   23.42    2.67
   7   3  -7   22.28    3.06
  -7  -3  -7   24.03    2.79
   7  -3  -7   19.53    3.03
   7   3   7   19.12    2.61
   8   3   7   12.15    2.68
   0  -4   7  162.97    7.77
   0  -4  -7  162.81    7.62
   0  -4   7  154.18    7.58
   0   4   7  158.12    7.61
   0   4  -7  151.46    7.75
   0   4   7  151.91    8.33
  -1   4   7   11.17    1.52
   1  -4   7   11.18    1.42
  -1   4   7    9.61    1.05
  -1  -4  -7   10.49    1.15
   1  -4   7   12.17    1.08
   1   4  -7   11.27    1.30
   1  -4  -7    7.89    1.29
  -1  -4   7    8.56    1.27
   1   4   7    8.66    1.73
   1   4   7    9.01    1.22
  -1  -4   7    8.93    0.89
  -1   4  -7    8.15    1.29
   2  -4   7  258.38   11.88
  -2  -4  -7  251.91   11.58
   2   4  -7  253.91   11.87
  -2   4   7  250.45   11.46
  -2   4   7  248.32   12.36
   2  -4   7  250.34   12.06
   2  -4  -7  239.29   11.88
   2   4   7  247.81   12.27
  -2   4  -7  240.29   11.90
  -2  -4   7  244.96   11.93
   2   4   7  233.04   11.81
  -3   4   7   15.25    1.76
   3  -4   7   16.13    1.89
  -3  -4  -7   15.06    1.53
   3   4  -7   14.41    1.69
   3  -4   7   15.03    1.60
  -3   4  -7   19.19    1.92
   3  -4  -7   21.87    1.96
   3   4   7   19.98    1.92
  -3  -4   7   18.78    1.99
   3   4   7   19.68    1.69
  -4   4   7   97.84    5.67
   4  -4   7   96.27    5.51
   4  -4   7   92.83    5.46
   4   4  -7  101.30    5.39
   4   4   7  104.07    5.53
  -4   4  -7  100.76    5.47
   4  -4  -7  101.89    5.71
   4   4   7  101.38    5.50
   5   4  -7   10.25    1.93
   5  -4   7   10.25    1.71
  -5   4   7    9.30    2.00
   5  -4  -7   13.74    2.27
   5   4   7   13.90    1.91
   5   4   7   12.71    1.84
  -5   4  -7   13.75    2.05
  -6  -4  -7   21.97    2.70
  -6   4   7   20.59    2.65
   6  -4   7   22.75    2.60
   6   4  -7   24.46    2.87
   7  -4   7    7.50    2.07
   7   4  -7    6.63    2.21
  -7  -4  -7    7.39    2.06
  -7   4   7    5.52    1.89
   7  -4  -7    2.53    2.15
   0   5   7  121.77    6.98
   0   5   7  127.00    6.41
   0  -5  -7  125.73    6.44
   0   5  -7  130.52    6.64
   0  -5   7  132.90    6.67
  -1  -5  -7    2.20    0.86
   1  -5   7    1.99    1.04
  -1   5   7    1.09    0.97
   1   5  -7    1.90    1.00
  -1   5   7    1.30    0.73
  -1   5  -7    1.06    0.92
   1   5   7    0.29    0.79
   1  -5  -7    0.41    0.96
   1   5   7    1.46    1.05
  -1  -5   7    0.87    0.97
   2   5  -7   79.85    4.51
   2  -5   7   83.32    4.62
  -2  -5  -7   80.02    4.29
   2  -5   7   81.10    4.26
  -2   5   7   81.70    4.69
   2   5   7   79.02    4.49
   2  -5  -7   72.92    4.52
  -2   5  -7   76.51    4.51
   2   5   7   76.56    4.47
  -2  -5   7   79.90    4.60
   3   5  -7   19.46    1.96
   3  -5   7   19.00    1.80
   3  -5   7   20.88    2.47
  -3   5   7   19.47    2.13
  -3  -5  -7   22.00    1.92
   3  -5  -7   25.81    2.42
   3   5   7   22.46    2.10
  -3  -5   7   24.60    2.18
  -3   5  -7   27.72    2.15
   4  -5   7   47.79    3.57
   4   5  -7   51.13    3.42
   4  -5   7   49.34    3.28
  -4   5   7   50.02    3.58
   4  -5  -7   46.29    3.57
   4   5   7   49.96    3.49
  -4  -5   7   53.36    3.59
  -4   5  -7   51.23    3.40
   5  -5   7   15.69    2.18
   5   5  -7   18.10    2.23
  -5   5   7   18.25    2.30
   5  -5  -7   22.91    2.53
  -5  -5   7   21.71    2.63
   5   5   7   21.96    2.46
  -6  -5  -7   22.04    2.63
  -6   5   7   20.75    2.62
   6  -5   7   19.53    2.42
   6   5   7   21.54    2.53
   6  -5  -7   23.93    3.11
  -6  -5   7   22.25    2.97
  -7  -5  -7    4.90    1.94
  -7   5   7    4.54    1.95
   7  -5   7    4.52    1.79
  -7  -5   7    1.79    2.14
  -7   5  -7    3.47    1.94
   0  -6  -7  109.54    5.81
   0   6  -7  108.88    5.94
   0  -6   7  110.20    6.01
   0   6   7  108.86    5.70
  -1   6   7    5.18    1.40
   1   6  -7    7.34    1.48
  -1  -6  -7    7.60    1.54
  -1   6   7    6.86    1.38
   1  -6   7    6.01    1.50
  -1   6  -7    9.38    1.74
   1  -6  -7    8.23    1.72
   1   6   7    9.55    1.63
  -1  -6   7    8.61    1.61
   2   6  -7  151.91    7.84
  -2  -6  -7  157.28    7.64
  -2   6   7  155.82    8.12
   2  -6   7  151.73    7.95
   2   6   7  147.14    7.76
  -2  -6   7  149.19    7.92
   2  -6  -7  143.95    7.83
  -2   6  -7  148.69    7.83
   3   6  -7   32.35    2.68
  -3  -6  -7   38.03    2.73
  -3   6   7   34.56    2.86
   3  -6   7   36.72    3.19
  -3  -6   7   32.47    2.92
  -3   6  -7   33.09    2.75
   3  -6  -7   32.28    2.99
   3   6   7   33.87    2.79
  -4   6   7  105.42    6.19
   4  -6   7  104.81    6.35
   4   6  -7  108.03    5.98
   4  -6  -7  108.04    6.22
  -4   6  -7  104.20    5.88
  -4  -6   7  106.99    6.18
   4   6   7  102.48    5.98
  -5   6   7   15.98    2.36
   5   6  -7   16.14    2.38
   5  -6  -7   23.24    2.87
  -5  -6   7   18.97    2.50
   5   6   7   21.07    2.42
  -6   6   7   49.04    3.92
  -6  -6   7   40.42    3.68
  -6   6  -7   39.90    3.56
   6  -6  -7   44.22    3.95
   6   6   7   42.87    3.75
   0  -7   7   14.94    2.02
   0   7  -7   15.73    2.03
   0   7   7   15.80    1.91
   0  -7  -7   16.30    2.11
   1   7  -7   26.47    2.37
  -1   7   7   28.37    2.21
   1  -7   7   27.73    2.67
  -1  -7  -7   30.02    2.40
   1  -7  -7   18.91    2.24
   1   7   7   19.12    2.29
  -1   7  -7   20.33    2.42
  -1  -7   7   21.31    2.52
   2   7  -7    8.54    1.80
   2  -7   7    6.26    1.82
  -2  -7  -7    8.40    1.91
   2   7   7    8.61    1.89
   2  -7  -7   11.39    2.10
  -2  -7   7   10.29    2.06
  -2   7  -7   11.92    1.98
   3  -7   7   15.16    2.59
   3   7  -7   15.58    2.23
  -3  -7  -7   18.90    2.25
   3   7   7   10.57    2.01
   3  -7  -7    7.88    2.04
  -3  -7   7   11.07    2.04
  -3   7  -7   10.51    2.06
   4   7  -7    9.48    2.31
   4  -7   7   12.47    2.85
  -4   7  -7   18.80    2.30
   4  -7  -7   15.96    2.44
  -4  -7   7   16.92    2.59
   4   7   7   18.62    2.29
  -5   7   7   21.35    2.78
   5   7  -7   19.21    2.68
  -5  -7   7   21.55    3.02
   5  -7  -7   22.65    3.13
   5   7   7   22.59    2.85
  -6   7   7   17.88    3.01
   0  -8   7    9.05    2.02
   0   8   7    9.00    1.89
   0  -8  -7   10.03    2.09
   0   8  -7    9.53    2.15
  -1  -8  -7  103.26    5.54
   1   8  -7  100.33    5.67
   1  -8   7  106.62    5.88
   1  -8  -7   90.01    5.56
  -1   8  -7   82.43    5.44
  -1  -8   7   86.70    5.55
   1   8   7   88.63    5.41
   2   8  -7    8.82    1.95
   2  -8   7    8.03    2.15
  -2  -8  -7    9.55    2.07
   2   8   7   14.70    2.11
  -2   8  -7   12.19    2.26
   2  -8  -7   13.24    2.38
  -2  -8   7   13.56    2.23
   3   8  -7   45.21    3.63
   3  -8   7   42.60    3.92
  -3   8  -7   41.02    3.31
   3  -8  -7   39.48    3.69
   3   8   7   41.51    3.62
  -3  -8   7   41.45    3.70
   4  -8   7    8.66    2.64
   4   8  -7    8.42    2.00
  -4  -8   7    4.06    1.92
   4   8   7    5.13    1.85
   4  -8  -7    3.72    2.15
   5   8  -7   49.21    4.00
   0  -9   7   -0.01    1.61
   0   9   7   -0.45    1.45
   0  -9  -7    0.93    1.71
   0   9  -7    1.00    1.57
   1  -9   7   22.42    2.81
  -1  -9  -7   22.36    2.76
   1   9  -7   22.39    2.84
  -1  -9   7   17.08    2.80
   1   9   7   20.24    2.51
   1  -9  -7   19.01    2.83
  -1   9  -7   22.11    2.63
   2  -9   7    5.87    2.22
   2   9  -7    5.27    1.87
  -2  -9  -7    5.60    1.93
  -2  -9   7    4.92    1.92
  -2   9  -7    4.52    1.79
   2   9   7    5.29    1.92
   2  -9  -7    5.23    2.10
   3   9  -7   31.88    3.41
   3  -9   7   31.61    3.83
  -3   9  -7   31.80    3.29
   3   9   7   33.60    3.50
   3  -9  -7   31.24    3.57
  -3  -9   7   30.62    3.29
   4  -9   7    3.47    2.69
   0 -10  -7    1.69    1.88
  -1 -10  -7   50.44    4.08
   1  10   7   43.76    3.76
  -2 -10  -7   -0.18    1.83
   0   0  -8   92.60    4.46
   0   0  -8   98.85    4.70
   0   0   8   88.79    5.12
   1   0  -8   37.89    2.19
   1   0  -8   38.26    2.13
  -1   0   8   38.43    2.53
   1   0   8   38.57    1.83
  -1   0  -8   37.11    2.29
   2   0  -8  341.03   15.42
   2   0   8  330.22   16.34
  -2   0  -8  341.54   15.75
  -2   0   8  335.15   16.36
   2   0  -8  336.12   15.67
   3   0  -8   38.66    2.54
  -3   0  -8   39.39    2.53
  -3   0   8   39.40    2.58
   3   0  -8   40.34    2.04
   3   0   8   38.81    2.54
   4   0  -8  326.59   15.46
  -4   0  -8  316.19   15.40
   4   0   8  325.56   15.99
  -4   0   8  330.10   16.00
  -5   0   8    0.75    1.09
  -5   0  -8    1.08    1.01
   5   0   8    1.27    1.12
   5   0  -8    1.05    1.11
   6   0  -8   61.53    4.28
   6   0   8   61.93    4.14
  -6   0  -8   64.91    4.10
  -6   0   8   63.41    4.12
   7   0  -8    1.80    1.64
  -7   0   8    1.62    1.46
   7   0   8    2.64    1.64
  -8   0   8   84.69    5.75
   8   0  -8   86.44    5.88
   0  -1  -8   52.18    2.77
   0  -1  -8   52.43    2.66
   0  -1   8   51.44    3.12
   0   1  -8   53.14    2.70
   0   1  -8   50.53    2.86
   0   1   8   52.01    3.31
   1   1  -8    5.24    0.89
   1  -1   8    5.26    0.99
  -1   1   8    4.41    1.04
  -1  -1  -8    4.87    0.83
   1  -1   8    5.98    0.69
   1   1  -8    5.35    0.86
  -1  -1  -8    4.68    0.53
  -1   1  -8    6.68    1.04
   1  -1  -8    6.49    0.89
   1   1   8    5.62    1.13
  -1  -1   8    7.73    1.17
   1  -1  -8    7.19    0.77
   2   1  -8  184.98    8.52
   2  -1   8  177.05    8.99
  -2   1   8  181.37    9.11
  -2  -1  -8  189.19    8.75
   2   1  -8  182.71    8.70
   2  -1   8  183.38    8.29
  -2   1  -8  176.58    8.76
   2  -1  -8  180.51    8.35
   2  -1  -8  180.78    8.70
   2   1   8  176.47    9.08
  -2  -1   8  175.57    9.03
  -3   1   8   21.85    1.78
   3   1  -8   22.59    1.76
   3  -1   8   20.68    1.74
   3   1  -8   22.28    1.39
  -3  -1  -8   20.28    1.75
   3  -1  -8   15.85    1.73
   3   1   8   15.80    1.66
  -3  -1   8   15.60    1.65
  -3   1  -8   16.54    1.65
   4   1  -8  115.73    6.31
  -4  -1  -8  122.50    6.28
   4  -1   8  118.58    6.44
  -4   1   8  118.35    6.49
   4  -1  -8  125.62    6.39
   4   1   8  119.96    6.45
  -4   1  -8  120.63    6.32
  -4  -1   8  121.50    6.39
  -5  -1  -8   16.04    1.92
   5  -1   8   14.56    1.86
  -5   1   8   15.73    1.90
   5   1  -8   17.35    1.96
   5   1   8   16.28    2.00
   5  -1  -8   14.86    2.10
  -5  -1   8   14.73    1.91
  -5   1  -8   15.67    1.97
   6   1  -8    0.00    1.39
  -6  -1  -8    0.40    1.27
   6  -1   8    0.29    1.23
  -6   1   8    0.35    1.30
   6  -1  -8    2.44    1.57
  -6   1  -8    1.75    1.33
   6   1   8    1.72    1.23
  -6  -1   8    1.92    1.33
   7  -1   8    5.16    1.67
  -7   1   8    3.50    1.73
   7   1  -8    2.82    1.79
   7  -1  -8    3.74    1.89
   7   1   8    3.68    1.61
  -7  -1   8    3.72    1.69
   8   1  -8   29.98    3.60
   8  -1  -8   32.23    3.71
  -8  -1   8   28.40    3.29
   0   2   8  536.33   25.79
   0  -2   8  518.07   24.19
   0   2  -8  529.69   24.39
   0  -2   8  526.82   25.30
   0  -2  -8  534.60   24.13
   0  -2  -8  536.82   24.24
  -1  -2  -8  240.08   11.89
   1  -2   8  250.97   12.34
  -1   2   8  242.81   12.60
   1   2  -8  248.07   11.91
   1   2  -8  244.80   11.91
  -1  -2  -8  241.20   11.61
   1  -2   8  247.78   11.77
  -1  -2   8  263.65   12.51
   1   2   8  263.33   12.76
   1  -2  -8  270.15   11.74
   1  -2  -8  266.36   11.89
  -1   2  -8  269.07   12.07
  -2   2   8  499.13   22.92
  -2  -2  -8  507.41   21.96
   2   2  -8  511.19   21.96
   2  -2   8  500.87   21.63
   2  -2   8  494.00   22.72
   2   2  -8  501.51   21.82
  -2  -2  -8  502.69   21.46
   2   2   8  440.60   22.84
  -2   2  -8  420.54   21.92
   2  -2  -8  445.59   21.50
   2  -2  -8  437.14   21.84
  -2  -2   8  430.52   22.68
   3   2  -8   45.75    2.80
   3  -2   8   46.18    2.76
  -3   2   8   44.39    3.16
   3  -2   8   46.24    3.00
  -3  -2  -8   43.83    2.96
   3   2  -8   46.89    3.05
   3  -2  -8   62.05    3.23
   3   2   8   58.88    3.15
  -3   2  -8   61.91    3.25
  -4   2   8  207.06   10.79
   4   2  -8  212.70   10.52
   4  -2   8  210.48   10.75
  -4  -2  -8  207.22   10.41
  -4   2  -8  211.22   10.41
  -4  -2   8  221.91   10.66
   4  -2  -8  211.69   10.50
   4   2   8  212.31   10.73
   5   2  -8  102.28    5.78
   5  -2   8  102.94    5.85
  -5  -2  -8  102.21    5.63
  -5   2   8  100.19    5.84
  -5  -2   8  104.40    5.72
  -5   2  -8  102.31    5.59
   5  -2  -8  101.58    5.82
   5   2   8   99.62    5.79
  -6   2   8  143.31    8.07
  -6  -2  -8  144.46    7.75
   6   2  -8  140.95    7.96
   6  -2   8  144.97    8.03
   6  -2  -8  151.77    8.09
  -6   2  -8  147.54    7.73
  -6  -2   8  146.97    7.89
   6   2   8  143.62    7.95
  -7   2   8   61.55    4.57
  -7  -2  -8   68.45    4.41
   7  -2   8   60.43    4.49
   7   2  -8   66.86    4.72
  -7  -2   8   60.95    4.38
   7  -2  -8   65.51    4.77
   7   2   8   59.44    4.47
   8   2   8   39.07    3.76
   0  -3   8    4.05    0.84
   0   3   8    3.80    0.90
   0  -3   8    3.47    0.81
   0   3  -8    3.76    0.84
   0  -3  -8    3.73    0.86
   0   3   8    5.70    1.39
   1  -3   8   53.00    2.82
   1   3  -8   53.44    2.94
  -1  -3  -8   52.11    2.68
  -1   3   8   55.38    2.72
  -1   3   8   51.86    3.21
   1  -3   8   54.45    2.89
  -1  -3   8   46.01    2.88
   1   3   8   46.66    3.41
   1  -3  -8   45.78    2.86
   1   3   8   47.63    2.85
  -1   3  -8   44.79    2.95
  -1  -3   8   46.64    2.94
   2   3  -8   14.05    1.65
  -2  -3  -8   14.08    1.20
   2  -3   8   15.27    1.53
   2  -3   8   13.61    1.44
   2   3  -8   14.79    1.53
  -2   3   8   15.54    1.71
   2   3   8   18.24    1.58
  -2   3  -8   18.09    1.68
  -2  -3   8   19.11    1.54
   2  -3  -8   18.73    1.69
   2   3   8   19.75    1.78
   2  -3  -8   18.13    1.17
  -3   3   8   13.34    1.58
   3  -3   8   10.93    1.40
  -3  -3  -8   11.44    1.09
   3  -3   8   11.45    1.30
   3   3  -8   11.85    1.35
   3   3  -8   12.75    1.58
  -3  -3   8    7.24    1.23
   3  -3  -8    7.07    1.57
  -3   3  -8    7.65    1.36
   3   3   8    7.42    1.34
   3   3   8    5.76    1.31
   4  -3   8    5.07    1.22
   4   3  -8    6.21    1.40
   4   3  -8    6.81    1.53
  -4  -3  -8    7.15    1.47
  -4   3   8    5.40    1.33
   4  -3  -8    1.91    1.28
   5   3  -8    1.39    1.37
  -5   3   8    1.47    1.27
  -5  -3  -8    1.58    1.29
   5  -3   8    2.13    1.25
   5  -3  -8    3.57    1.41
  -5   3  -8    3.24    1.30
   5   3   8    3.30    1.26
  -6  -3  -8    4.91    1.54
   6  -3   8    4.10    1.60
  -6   3   8    4.89    1.60
   6   3  -8    5.77    1.89
   6  -3  -8    4.93    1.75
   6   3   8    5.28    1.59
  -7   3   8    5.44    1.79
   7   3  -8    6.33    2.17
  -7  -3  -8    5.78    1.81
   7  -3   8    6.98    1.88
   7   3   8    4.30    1.79
   7  -3  -8    5.17    2.15
   0   4   8    3.67    1.25
   0   4   8    3.29    0.81
   0  -4   8    3.71    0.74
   0   4  -8    2.51    0.88
   0  -4  -8    3.09    0.84
   0  -4   8    4.14    0.98
  -1   4   8  169.44    8.65
   1   4  -8  169.48    8.17
  -1  -4  -8  166.30    7.88
  -1   4   8  170.22    7.88
   1  -4   8  170.12    8.11
   1  -4   8  163.61    8.09
  -1   4  -8  156.50    8.17
  -1  -4   8  155.88    8.10
   1   4   8  165.37    8.77
   1   4   8  158.71    8.05
   1  -4  -8  161.39    8.06
   2   4  -8    2.99    0.93
   2  -4   8    2.21    0.79
  -2  -4  -8    2.39    0.76
   2  -4   8    2.72    1.04
  -2   4   8    3.49    1.05
   2  -4  -8    5.55    1.22
   2   4   8    6.34    1.37
  -2   4  -8    5.09    1.15
   2   4   8    5.19    1.10
  -2  -4   8    4.71    1.12
  -3  -4  -8  159.36    7.57
   3   4  -8  159.24    8.15
   3   4  -8  159.11    7.89
   3  -4   8  161.91    7.92
  -3   4   8  155.55    8.25
   3  -4   8  161.77    8.05
  -3  -4   8  153.35    8.03
   3  -4  -8  155.35    8.01
  -3   4  -8  155.80    8.01
   3   4   8  153.31    7.94
   3   4   8  150.45    8.07
   4   4  -8   14.68    1.78
   4  -4   8   13.06    1.80
  -4   4   8   13.96    2.02
   4   4  -8   13.02    1.89
  -4   4  -8   16.81    2.01
   4   4   8   15.47    1.99
   4  -4  -8   13.16    2.10
   4   4   8   16.90    1.83
  -5   4   8  101.70    6.00
   5  -4   8   99.18    5.83
   5   4  -8   97.86    5.97
  -5  -4  -8  103.33    5.88
  -5   4  -8  103.28    5.78
   5  -4  -8  100.47    6.03
   5   4   8  106.16    5.84
   6   4  -8    5.24    1.79
   6  -4   8    4.91    1.65
  -6  -4  -8    7.66    1.87
  -6   4   8    4.43    1.67
   6  -4  -8    2.52    1.70
   6   4   8    2.65    1.49
  -7   4   8   48.65    4.04
   7  -4   8   48.43    4.02
   7   4  -8   49.62    4.29
  -7  -4  -8   45.50    3.96
   7  -4  -8   54.44    4.50
   0   5   8    4.85    1.33
   0  -5  -8    3.18    1.02
   0  -5   8    4.12    1.20
   0   5  -8    3.36    1.07
   0   5   8    3.14    0.96
   1  -5   8   18.68    1.93
  -1  -5  -8   21.57    1.76
  -1   5   8   20.01    1.53
  -1   5   8   19.59    2.02
   1   5  -8   22.00    1.88
  -1  -5   8   13.84    1.88
  -1   5  -8   14.28    1.76
   1   5   8   13.21    1.64
   1  -5  -8   12.20    1.74
   1   5   8   12.24    1.93
   2  -5   8   13.17    1.93
  -2   5   8   13.46    1.77
   2  -5   8   13.63    1.44
  -2  -5  -8   13.85    1.50
   2   5  -8   13.46    1.82
   2  -5  -8   17.05    1.96
  -2   5  -8   17.41    1.98
   2   5   8   17.49    1.91
   2   5   8   16.89    1.76
  -2  -5   8   18.14    1.87
  -3   5   8    9.08    1.60
   3  -5   8    9.38    1.39
   3  -5   8   10.52    2.08
   3   5  -8    8.81    1.65
   3   5   8    6.98    1.54
   3  -5  -8    5.36    1.48
  -3  -5   8    6.53    1.52
  -3   5  -8    5.34    1.40
   3   5   8    4.42    1.17
   4  -5   8   29.63    2.55
   4   5  -8   31.10    2.59
  -4   5   8   31.72    2.87
   4  -5  -8   33.69    3.01
   4   5   8   35.73    2.87
  -4   5  -8   36.40    2.84
  -4  -5   8   34.87    2.88
   5  -5   8   21.12    2.50
  -5   5   8   23.51    2.76
   5  -5  -8   31.50    3.07
  -5  -5   8   30.09    3.02
  -5   5  -8   31.71    2.85
   5   5   8   33.10    2.77
   6  -5   8    6.43    1.82
  -6   5   8    7.73    1.93
  -6  -5  -8    7.11    1.95
  -6  -5   8    6.16    2.15
   6  -5  -8    7.66    2.25
  -7  -5  -8    7.34    2.24
   7  -5   8   11.70    2.60
   0   6  -8   19.64    2.06
   0  -6   8   19.44    2.21
   0  -6  -8   18.32    1.98
   0   6   8   18.80    1.87
   1  -6   8  138.01    7.09
  -1   6   8  143.93    6.78
   1   6  -8  134.38    7.06
  -1   6   8  140.20    7.50
  -1  -6  -8  142.08    6.87
   1  -6  -8  126.25    6.95
  -1  -6   8  125.47    7.03
   1   6   8  128.84    6.92
  -1   6  -8  122.47    7.01
   2   6  -8    8.62    1.62
  -2  -6  -8    9.53    1.69
  -2   6   8    9.24    1.88
   2  -6   8    8.98    1.99
  -2   6  -8    9.18    1.81
  -2  -6   8   10.35    1.96
   2  -6  -8    7.92    1.67
   2   6   8    8.29    1.83
  -3   6   8  123.82    7.03
   3  -6   8  124.02    7.03
   3   6  -8  120.93    6.73
  -3   6  -8  125.91    6.76
   3  -6  -8  130.40    6.98
   3   6   8  126.87    6.83
  -3  -6   8  122.71    6.83
  -4  -6   8   22.75    2.50
   4   6   8   18.65    2.27
  -4   6  -8   20.99    2.22
   4  -6  -8   19.93    2.45
   5   6  -8   70.64    4.90
  -5   6   8   66.43    4.97
  -5  -6   8   84.57    5.16
   5  -6  -8   82.80    5.23
   5   6   8   89.70    5.22
  -6   6   8   19.54    2.69
   6   6   8   16.85    2.76
  -6  -6   8   17.00    2.73
   6  -6  -8   15.37    3.05
   0  -7   8   21.89    2.44
   0   7  -8   21.00    2.41
   0   7   8   19.90    2.14
   0  -7  -8   20.63    2.28
  -1   7   8   23.97    2.25
   1  -7   8   23.73    2.62
   1   7  -8   23.20    2.48
  -1  -7  -8   24.24    2.31
  -1   7  -8   21.35    2.35
   1  -7  -8   21.82    2.44
   1   7   8   21.83    2.19
  -1  -7   8   23.96    2.62
   2   7  -8   18.72    2.16
  -2  -7  -8   17.21    2.19
   2  -7   8   15.41    2.44
   2  -7  -8   16.45    2.34
  -2   7  -8   14.27    2.03
   2   7   8   16.70    2.29
  -2  -7   8   15.88    2.33
   3   7  -8    1.41    1.35
   3  -7   8    0.95    1.81
  -3   7  -8    1.96    1.47
  -3  -7   8    3.82    1.69
   3  -7  -8    3.63    1.76
   3   7   8    2.98    1.49
   4   7  -8    3.62    1.60
   4  -7  -8    5.96    2.03
   4   7   8    6.07    1.85
  -4   7  -8    9.24    2.06
  -4  -7   8    6.29    1.91
  -5   7   8    4.64    1.97
   5   7  -8    5.80    1.95
  -5  -7   8    0.49    1.90
   5   7   8    2.50    1.78
   5  -7  -8    2.45    1.86
  -6   7   8    3.60    1.89
   0  -8   8  130.39    7.29
   0   8   8  130.67    6.99
   0   8  -8  128.47    7.24
   0  -8  -8  132.32    7.15
   1   8  -8    6.04    1.78
   1  -8   8    5.50    1.85
  -1  -8  -8    2.72    1.56
  -1   8  -8    0.27    1.50
   1   8   8    1.69    1.36
  -1  -8   8    2.12    1.68
   1  -8  -8    0.29    1.55
   2   8  -8   72.04    4.74
   2  -8   8   69.68    4.86
  -2  -8  -8   72.69    4.49
  -2  -8   8   69.07    4.85
   2   8   8   75.48    4.75
  -2   8  -8   66.80    4.56
   2  -8  -8   69.31    4.63
   3   8  -8    6.72    1.85
   3  -8   8    7.75    2.37
   3   8   8    8.19    2.10
   3  -8  -8    9.40    2.29
  -3  -8   8    8.12    2.01
  -3   8  -8    8.82    2.03
   4   8  -8   52.81    4.16
   4  -8  -8   49.19    4.22
  -4  -8   8   52.77    4.27
   4   8   8   47.46    4.02
   5   8  -8    4.27    1.98
   0  -9  -8    0.49    1.77
   0   9   8   -0.88    1.47
   0  -9   8   -0.14    1.91
   0   9  -8    1.46    1.65
   1  -9   8    8.20    2.29
  -1  -9  -8    5.11    1.91
   1   9  -8    5.53    2.03
  -1   9  -8    4.89    1.95
  -1  -9   8    4.47    2.02
   1   9   8    3.88    1.78
   1  -9  -8    4.60    1.98
   2  -9   8    4.07    2.21
   2   9  -8    9.46    2.18
  -2  -9  -8    6.06    1.92
  -2  -9   8    5.18    2.12
   2  -9  -8    6.16    2.01
  -2   9  -8    4.13    1.97
   2   9   8    7.43    2.09
   3  -9   8   -0.68    2.32
  -3   9  -8    0.50    1.78
  -1 -10  -8    2.45    1.99
   1  10   8    0.20    1.76
   0   0  -9   -0.29    0.37
   0   0   9   -0.25    0.72
   0   0  -9    0.52    0.54
  -1   0  -9   82.22    3.74
   1   0  -9   78.19    4.04
   1   0  -9   81.55    4.06
  -1   0  -9   78.09    4.17
  -1   0   9   79.78    4.51
  -2   0   9   23.73    1.85
   2   0   9   22.14    1.82
   2   0  -9   22.99    1.49
   2   0  -9   23.10    1.76
  -2   0  -9   22.40    1.77
  -3   0  -9    2.94    0.90
   3   0   9    3.59    0.89
   3   0  -9    3.65    1.00
  -3   0   9    3.18    0.95
  -4   0  -9   16.72    1.88
   4   0   9   16.88    1.88
  -4   0   9   16.24    1.89
   4   0  -9   17.25    1.96
  -5   0  -9   11.22    1.83
   5   0  -9    9.09    1.71
  -5   0   9   11.15    1.87
   5   0   9   10.82    1.70
   6   0  -9    0.41    1.43
  -6   0   9   -0.24    1.32
  -6   0  -9   -0.29    1.26
   6   0   9    0.62    1.22
   7   0   9   13.80    2.47
   7   0  -9   15.13    2.67
  -7   0   9   14.74    2.50
  -8   0   9    6.33    2.17
   0   1  -9   12.04    1.03
   0  -1  -9   11.79    1.12
   0   1  -9   11.65    1.23
   0  -1   9   11.12    1.45
   0   1   9   12.32    1.69
   0  -1  -9   10.74    0.99
   1  -1   9  672.97   28.50
  -1   1   9  679.15   30.34
   1   1  -9  679.70   28.75
   1   1  -9  675.80   28.82
  -1  -1  -9  670.27   28.40
   1  -1   9  665.91   30.11
  -1  -1  -9  660.73   28.87
   1  -1  -9  590.39   28.66
   1  -1  -9  565.68   28.65
  -1   1  -9  559.82   28.84
   1   1   9  565.89   30.22
  -1  -1   9  573.50   30.15
   2   1  -9   22.03    1.46
   2  -1   9   21.51    1.18
  -2  -1  -9   21.24    1.72
   2  -1   9   23.29    1.78
   2   1  -9   24.18    1.74
  -2   1   9   21.27    1.81
   2  -1  -9   18.35    1.29
  -2   1  -9   18.30    1.75
  -2  -1   9   20.58    1.77
   2   1   9   18.51    1.76
   2  -1  -9   17.14    1.64
   3  -1   9  162.40    8.18
   3   1  -9  166.87    7.97
  -3  -1  -9  165.42    7.98
  -3   1   9  168.66    8.28
   3   1  -9  169.55    7.60
  -3  -1   9  125.73    8.04
   4   1  -9   40.52    2.88
   4  -1   9   42.71    2.82
  -4  -1  -9   39.63    2.71
  -4   1   9   37.42    2.85
  -4   1  -9   37.26    2.73
   4  -1  -9   38.52    2.87
   4   1   9   36.58    2.69
  -4  -1   9   37.31    2.75
  -5  -1  -9  162.01    8.68
   5   1  -9  160.53    8.78
  -5   1   9  166.88    9.00
   5  -1   9  163.36    8.99
  -5   1  -9  178.99    8.76
   5  -1  -9  170.28    8.86
   5   1   9  176.33    9.02
  -5  -1   9  183.03    8.97
  -6   1   9   11.01    1.93
   6  -1   9    9.80    2.01
  -6  -1  -9    9.34    1.96
   6   1  -9   10.43    1.92
   6  -1  -9    5.08    1.64
  -6   1  -9    3.69    1.53
  -6  -1   9    3.50    1.50
   6   1   9    2.48    1.37
  -7   1   9  101.46    6.19
   7   1  -9  102.94    6.25
  -7  -1  -9  105.99    6.02
   7  -1   9  106.06    6.28
  -7  -1   9   91.22    6.06
   7  -1  -9   99.77    6.27
   7   1   9   93.39    6.07
  -8  -1   9    8.82    2.28
   0  -2  -9   56.53    3.08
   0  -2   9   60.06    3.43
   0  -2  -9   58.17    3.18
   0   2   9   62.47    3.90
   0   2  -9   60.75    3.36
   0  -2   9   62.35    3.21
   1   2  -9  128.73    6.36
   1   2  -9  132.86    6.38
  -1  -2  -9  134.38    6.05
  -1  -2  -9  128.95    6.35
   1  -2   9  132.21    6.20
   1  -2   9  131.60    6.57
  -1   2   9  130.55    6.89
  -1   2  -9  126.07    6.47
   1  -2  -9  122.56    6.28
   1  -2  -9  125.91    6.15
   1   2   9  123.37    7.00
  -1  -2   9  124.83    6.69
  -2  -2  -9   67.70    3.94
   2  -2   9   66.02    3.65
  -2  -2  -9   65.84    3.46
   2   2  -9   69.76    3.85
   2  -2   9   63.02    3.95
   2   2  -9   66.03    3.98
   2  -2  -9   84.17    4.08
   2  -2  -9   82.80    3.61
  -2  -2   9   79.82    4.12
   2   2   9   81.41    4.29
  -2   2  -9   80.83    4.13
  -3   2   9   34.40    2.53
   3  -2   9   33.47    2.47
  -3  -2  -9   39.96    2.61
   3   2  -9   34.95    2.25
   3   2  -9   37.29    2.53
   3  -2  -9   34.96    2.51
  -3   2  -9   34.57    2.56
  -3  -2   9   34.37    2.41
   3   2   9   35.70    2.56
  -4  -2  -9   31.77    2.45
   4   2  -9   31.27    2.64
   4  -2   9   32.80    2.48
  -4   2   9   30.60    2.49
   4  -2  -9   31.88    2.64
   4   2   9   32.70    2.49
  -4   2  -9   31.71    2.53
  -4  -2   9   30.95    2.41
  -5   2   9   23.65    2.32
   5  -2   9   22.31    2.22
   5   2  -9   21.34    2.42
  -5  -2  -9   19.13    2.12
   5   2   9   22.24    2.28
   5  -2  -9   20.52    2.28
  -5  -2   9   22.60    2.22
  -5   2  -9   22.07    2.28
   6  -2   9   46.51    3.44
  -6  -2  -9   43.76    3.29
  -6   2   9   42.11    3.54
   6   2  -9   43.72    3.58
   6  -2  -9   42.87    3.61
  -6  -2   9   44.43    3.25
  -6   2  -9   42.16    3.31
   6   2   9   43.80    3.38
  -7   2   9   24.33    2.95
  -7  -2  -9   20.67    2.71
   7  -2   9   21.70    2.64
   7   2  -9   25.03    3.07
   7   2   9   21.53    2.77
  -7  -2   9   19.59    2.66
   7  -2  -9   18.21    2.75
   0  -3   9  123.56    6.31
   0   3  -9  124.87    6.45
   0   3   9  129.47    7.08
   0  -3  -9  126.19    6.18
   0   3   9  129.44    6.27
   0  -3   9  128.51    6.43
   1  -3   9   80.12    3.99
   1  -3   9   82.10    3.99
  -1  -3  -9   81.85    3.74
   1   3  -9   80.62    4.05
  -1   3   9   84.05    4.53
  -1   3  -9   68.32    4.08
   1   3   9   68.20    3.97
   1  -3  -9   68.70    3.91
   1  -3  -9   68.43    3.73
  -1  -3   9   69.55    4.01
  -1  -3   9   64.97    4.02
   1   3   9   66.19    4.59
   2   3  -9  149.17    7.97
  -2   3   9  152.36    8.36
   2  -3   9  150.16    8.06
  -2  -3  -9  146.74    7.49
  -2  -3  -9  151.57    7.92
   2   3  -9  152.33    7.86
   2  -3   9  154.73    7.80
   2  -3  -9  197.16    8.10
  -2  -3   9  191.93    8.21
   3   3  -9   18.76    2.07
   3   3  -9   19.17    1.72
  -3   3   9   16.84    1.88
   3  -3   9   16.25    1.66
  -3  -3  -9   16.84    1.83
   3  -3  -9   24.58    2.01
  -3   3  -9   21.23    1.95
  -3  -3   9   22.82    1.82
   3   3   9   22.13    1.97
  -4  -3  -9   94.07    5.29
  -4   3   9   94.71    5.50
   4   3  -9   98.41    5.50
   4   3  -9   96.51    5.10
   4  -3   9  101.95    5.46
   4   3   9   92.69    5.36
  -4   3  -9   91.87    5.30
  -4  -3   9   94.23    5.24
   4  -3  -9   91.26    5.42
   5  -3   9   35.59    2.96
   5   3  -9   33.15    3.09
  -5  -3  -9   33.61    2.85
  -5   3   9   33.81    2.91
   5   3   9   39.61    2.89
  -5   3  -9   40.65    3.01
   5  -3  -9   41.49    3.23
  -6  -3  -9   94.14    5.56
   6   3  -9   96.21    5.80
   6  -3   9   93.82    5.67
  -6   3   9   89.78    5.70
   6   3   9   88.10    5.58
   6  -3  -9   85.54    5.63
  -7  -3  -9   16.94    2.58
  -7   3   9   14.56    2.61
   7  -3   9   15.70    2.57
   7   3  -9   12.92    2.55
   7   3   9    8.49    2.08
   7  -3  -9    8.62    2.41
   0   4   9  128.96    6.51
   0  -4   9  131.59    6.54
   0  -4  -9  132.89    6.52
   0   4  -9  128.30    6.72
   0  -4   9  134.24    6.69
   0   4   9  133.47    7.35
  -1   4   9   20.98    1.55
   1   4  -9   21.36    1.93
   1  -4   9   21.14    1.86
  -1  -4  -9   20.63    1.56
  -1   4   9   21.21    2.14
   1  -4   9   20.82    1.56
   1  -4  -9   17.64    1.75
   1   4   9   21.57    1.74
  -1   4  -9   18.73    1.88
  -1  -4   9   19.57    1.79
   1   4   9   21.26    2.43
  -2   4   9   20.52    2.04
   2  -4   9   20.09    2.07
   2   4  -9   20.72    1.89
  -2  -4  -9   20.34    1.61
   2  -4   9   21.09    1.72
   2   4   9   22.37    2.15
   2   4   9   24.36    1.98
  -2  -4   9   25.35    2.20
  -2   4  -9   25.30    2.22
   2  -4  -9   22.48    1.95
   3  -4   9    8.04    1.45
  -3   4   9    8.20    1.56
   3  -4   9    9.27    1.70
   3   4  -9    7.67    1.83
   3   4  -9    7.57    1.49
  -3  -4   9   12.81    1.86
   3   4   9   13.31    1.67
   3   4   9   11.98    1.65
   3  -4  -9   12.49    1.88
  -3   4  -9   12.34    1.84
   4  -4   9   24.35    2.16
   4   4  -9   23.76    2.09
  -4   4   9   23.35    2.38
   4   4  -9   20.68    2.38
  -4  -4  -9   23.62    2.32
   4   4   9   16.82    2.14
   4   4   9   16.40    2.05
  -4   4  -9   14.89    2.16
   4  -4  -9   13.86    2.06
   5   4  -9   10.38    2.16
  -5   4   9   11.25    1.93
   5  -4   9   10.68    1.95
  -5  -4  -9   11.16    1.94
   5   4   9    6.92    1.60
  -5   4  -9    7.52    1.74
   5  -4  -9    7.30    1.78
  -6  -4  -9   33.84    3.22
   6  -4   9   34.51    3.13
   6   4  -9   33.67    3.40
  -6   4   9   33.05    3.25
   6   4   9   35.75    3.13
   6  -4  -9   31.73    3.32
   7   4  -9    5.16    2.08
  -7  -4  -9    4.88    2.01
   7  -4   9    6.89    2.04
  -7   4   9    3.27    1.84
   7  -4  -9    3.86    2.11
   0   5   9   68.04    4.47
   0  -5  -9   70.83    3.91
   0  -5   9   70.21    4.14
   0   5  -9   68.65    4.09
   0   5   9   67.55    3.87
   1  -5   9   11.82    1.72
  -1  -5  -9    8.81    1.44
   1   5  -9    9.11    1.52
  -1   5   9    9.00    1.82
  -1   5   9    9.66    1.35
   1   5   9    8.90    2.03
   1  -5  -9    8.55    1.55
  -1   5  -9    9.49    1.70
  -1  -5   9    8.62    1.70
   1   5   9    8.98    1.52
   2  -5   9  223.98   10.98
  -2   5   9  225.36   11.50
   2   5  -9  223.46   10.95
  -2  -5  -9  232.60   10.60
   2   5   9  217.27   11.30
  -2   5  -9  218.16   11.01
   2   5   9  218.54   10.91
   2  -5  -9  217.19   10.92
  -2  -5   9  217.93   10.97
   3  -5   9    6.67    1.36
  -3   5   9    4.97    1.44
   3  -5   9    6.59    1.59
   3   5  -9    6.96    1.61
  -3   5  -9    7.26    1.59
   3   5   9    8.08    1.56
   3  -5  -9    5.25    1.43
  -3  -5   9    7.98    1.84
   3   5   9    7.44    1.56
   4   5  -9  168.01    8.61
  -4   5   9  166.98    9.00
   4  -5   9  172.68    8.75
   4   5   9  162.35    8.65
  -4  -5   9  161.59    8.74
   4  -5  -9  162.55    8.74
  -4   5  -9  170.85    8.68
  -5  -5  -9    1.36    1.61
  -5   5   9    0.78    1.40
   5  -5   9    2.45    1.37
  -5   5  -9    4.09    1.59
   5   5   9    3.92    1.63
   5  -5  -9    4.83    1.82
  -5  -5   9    2.02    1.76
   6   5  -9   44.73    3.82
  -6  -5  -9   40.46    3.54
   6  -5   9   40.46    3.36
  -6   5   9   40.91    3.60
   6  -5  -9   41.66    3.70
  -6  -5   9   42.10    3.83
   7  -5   9    0.56    1.82
   0  -6   9  101.13    5.68
   0   6   9  104.28    5.44
   0   6   9   89.68    5.85
   0  -6  -9  103.58    5.46
   0   6  -9  102.93    5.63
   1   6  -9    0.68    1.10
  -1  -6  -9    0.21    1.09
  -1   6   9    0.92    0.97
   1  -6   9   -0.58    1.16
  -1   6   9   -0.31    1.20
  -1  -6   9    0.13    1.20
  -1   6  -9    0.20    1.19
   1   6   9   -0.31    0.97
   1  -6  -9    0.04    1.14
   2  -6   9   36.65    3.18
  -2  -6  -9   37.23    2.81
   2   6  -9   34.83    2.92
  -2   6   9   35.99    3.19
  -2   6  -9   44.38    3.20
  -2  -6   9   48.88    3.35
   2   6   9   46.90    3.05
   2  -6  -9   44.79    3.20
   3   6  -9   17.09    2.22
   3  -6   9   16.69    2.62
  -3   6   9   17.92    2.35
  -3  -6   9   18.78    2.38
  -3   6  -9   19.52    2.30
   3   6   9   18.08    2.16
   3  -6  -9   18.16    2.39
  -4   6   9   21.12    2.50
   4   6  -9   19.30    2.37
  -4   6  -9   12.47    2.20
  -4  -6   9   13.20    2.20
   4   6   9   14.24    2.11
   4  -6  -9   13.12    2.40
  -5   6   9   11.10    2.32
   5  -6  -9    8.61    2.25
   5   6   9    9.54    2.11
  -5  -6   9    8.86    2.08
  -6  -6  -9   28.18    3.39
  -6   6   9   25.37    3.26
  -6  -6   9   33.01    3.39
   6  -6  -9   33.65    3.72
   0  -7  -9   37.48    2.97
   0  -7   9   35.84    3.14
   0   7  -9   39.46    3.10
   0   7   9   39.17    2.79
   1   7  -9   96.48    5.53
  -1  -7  -9   99.86    5.33
   1  -7   9   95.03    5.63
  -1  -7   9   91.66    5.54
   1  -7  -9   91.50    5.41
   1   7   9   94.83    5.43
  -1   7  -9   86.57    5.50
  -2  -7  -9   71.34    4.24
   2  -7   9   60.01    4.52
   2   7  -9   65.70    4.46
  -2  -7   9   66.76    4.55
   2   7   9   75.60    4.54
  -2   7  -9   72.43    4.55
   2  -7  -9   68.41    4.41
   3  -7   9   24.90    3.14
   3   7  -9   21.35    2.62
  -3   7  -9   24.16    2.68
  -3  -7   9   26.22    2.90
   3  -7  -9   25.93    2.74
   3   7   9   25.51    2.73
  -4   7   9   54.12    4.20
   4   7  -9   51.39    3.91
  -4   7  -9   53.58    3.97
  -4  -7   9   57.65    4.29
   4  -7  -9   55.35    4.27
   4   7   9   54.64    4.11
  -5   7   9   44.69    3.93
   5   7  -9   43.76    3.82
   5  -7  -9   41.74    4.06
  -5  -7   9   49.51    4.10
   5   7   9   44.75    3.73
   0   8   9   -0.08    1.32
   0   8  -9    1.89    1.53
   0  -8  -9    1.26    1.58
   0  -8   9    1.94    1.71
  -1  -8  -9   18.14    2.37
   1   8  -9   15.74    2.44
   1  -8   9   17.48    2.64
   1  -8  -9   17.39    2.48
   1   8   9   15.27    2.18
  -1   8  -9   16.84    2.53
  -1  -8   9   18.10    2.61
   2   8  -9    5.17    1.85
   2  -8   9    6.29    2.12
  -2   8  -9    4.03    1.81
   2   8   9    3.16    1.60
  -2  -8   9    3.27    1.86
   2  -8  -9    3.01    1.69
   3   8  -9   32.54    3.09
   3  -8   9   31.91    3.66
   3   8   9   30.86    3.20
   3  -8  -9   31.78    3.40
  -3   8  -9   32.47    3.17
  -3  -8   9   28.98    3.26
   4   8  -9    6.15    2.07
   4   8   9    6.48    2.00
  -4  -8   9    7.38    2.32
   4  -8  -9    8.70    2.37
   0  -9   9    1.68    1.97
   0   9   9    2.28    1.46
   0   9  -9    0.94    1.66
   0  -9  -9    1.61    1.78
   1   9  -9   46.18    3.98
   1  -9   9   44.64    4.09
  -1  -9  -9   51.19    3.84
   1  -9  -9   48.79    3.95
   1   9   9   48.30    3.84
  -1  -9   9   44.13    3.97
  -1   9  -9   46.67    3.98
   2   9  -9    6.43    2.00
   2  -9   9    5.04    2.35
  -2  -9   9    6.89    2.23
   2   9   9    7.88    2.18
   2  -9  -9    5.65    2.21
  -2   9  -9    7.21    2.12
   3  -9   9   30.50    4.09
  -3   9  -9   31.62    3.39
  -1 -10  -9   10.60    2.45
   0   0  10   40.76    2.98
   0   0 -10   43.67    2.31
   0   0 -10   43.67    2.53
  -1   0 -10   22.54    1.27
  -1   0 -10   21.67    1.77
  -1   0  10   23.54    2.02
   1   0  10   22.56    2.04
   1   0 -10   23.29    1.64
   1   0 -10   22.75    1.66
  -2   0 -10  137.39    7.07
   2   0 -10  140.95    6.97
  -2   0  10  141.74    7.41
   2   0  10  140.21    7.37
   2   0 -10  145.19    6.79
   3   0 -10    2.02    0.98
  -3   0 -10    3.13    1.04
  -3   0  10    2.84    1.01
   3   0  10    2.80    0.92
   4   0  10   47.45    3.17
  -4   0  10   48.31    3.22
  -4   0 -10   45.08    3.18
   4   0 -10   47.37    3.25
  -5   0  10   20.76    2.33
  -5   0 -10   21.96    2.20
   5   0  10   22.99    2.24
   5   0 -10   21.46    2.40
  -6   0 -10    1.28    1.42
  -6   0  10    0.60    1.38
   6   0 -10    1.19    1.50
   6   0  10    1.29    1.40
  -7   0  10    1.17    1.68
   7   0 -10    2.53    1.89
   7   0  10    0.50    1.49
   0  -1 -10  679.57   31.15
   0  -1  10  698.51   32.95
   0   1  10  692.31   33.16
   0   1 -10  676.80   31.20
   0  -1 -10  695.26   31.40
   0   1 -10  684.46   31.49
   1   1 -10   28.27    1.85
  -1  -1 -10   27.42    1.89
  -1   1  10   27.77    2.24
   1  -1  10   28.23    1.60
   1  -1  10   26.74    2.10
   1   1 -10   28.16    1.91
  -1  -1 -10   25.33    1.45
   2   1 -10  455.65   21.09
   2  -1  10  463.36   22.05
  -2   1  10  452.80   22.17
   2   1 -10  474.06   21.01
  -2  -1 -10  469.41   21.22
   2   1  10  447.90   22.15
  -2  -1  10  454.80   22.10
  -2   1 -10  444.15   21.23
   2  -1 -10  461.16   21.12
   2  -1 -10  439.60   20.82
  -3   1  10    1.83    0.93
   3   1 -10    2.94    0.71
   3   1 -10    1.48    0.97
   3  -1  10    1.29    0.83
  -3  -1 -10    1.42    0.91
   3  -1 -10    4.10    1.08
  -3  -1  10    4.75    1.13
  -3   1 -10    3.28    1.11
   3   1  10    3.41    1.00
   4   1 -10  319.64   14.89
  -4   1  10  323.41   15.48
   4  -1  10  324.64   15.42
  -4  -1 -10  315.96   14.86
   4  -1 -10  293.29   14.84
  -4  -1  10  299.43   15.30
   4   1  10  298.12   15.37
  -4   1 -10  298.69   14.86
  -5   1 -10   14.44    2.03
  -5  -1  10    9.11    1.83
   5  -1 -10   11.19    2.04
   5   1  10   10.52    1.77
   6  -1  10  187.18   10.01
   6   1 -10  184.53    9.81
  -6   1  10  185.07    9.99
  -6  -1 -10  193.65    9.72
  -6   1 -10  194.02    9.73
  -6  -1  10  181.36    9.87
   6  -1 -10  184.46    9.85
   6   1  10  182.58   10.00
   7  -1  10    4.64    1.74
   7   1 -10    4.14    1.93
  -7   1  10    4.53    1.91
  -7  -1 -10    4.72    1.84
   7  -1 -10    7.00    2.13
  -7  -1  10    5.64    1.90
   7   1  10    5.59    1.90
  -8  -1  10   91.68    5.99
   0  -2  10    2.41    0.84
   0  -2  10    2.97    0.74
   0  -2 -10    2.82    0.64
   0  -2 -10    2.47    0.71
   0   2  10    2.42    1.16
   0   2 -10    2.39    0.86
   1  -2  10   20.23    1.73
  -1  -2 -10   18.99    1.32
  -1  -2 -10   21.06    1.69
   1  -2  10   19.82    1.50
   1   2 -10   18.79    1.67
   1   2 -10   20.12    1.65
  -1   2  10   20.33    1.98
   1   2  10   23.43    2.36
   1  -2 -10   23.80    1.49
  -1  -2  10   24.19    1.99
  -1   2 -10   24.72    1.84
   1  -2 -10   21.31    1.63
  -2   2  10   38.88    2.67
   2  -2  10   38.42    2.40
   2   2 -10   37.98    2.51
   2   2 -10   40.86    2.36
   2  -2  10   37.38    2.11
  -2  -2 -10   38.94    2.43
   2  -2 -10   32.93    2.03
  -2  -2  10   32.02    2.45
  -2   2 -10   31.22    2.42
   2   2  10   33.54    2.67
   2  -2 -10   34.40    2.42
  -3  -2 -10    6.31    1.30
  -3   2  10    6.00    1.32
   3  -2  10    5.75    1.35
   3   2 -10    5.63    1.07
   3   2 -10    5.39    1.25
   3   2  10    3.68    1.08
  -3   2 -10    3.06    1.07
   3  -2 -10    3.63    1.14
  -3  -2  10    4.02    1.05
  -4   2  10   23.59    2.34
   4   2 -10   22.57    2.29
  -4  -2 -10   23.91    2.23
   4  -2  10   22.51    2.31
   4   2  10   26.81    2.29
  -4   2 -10   32.09    2.49
  -4  -2  10   31.60    2.34
   4  -2 -10   32.69    2.60
   5  -2  10   26.49    2.51
  -5   2  10   25.85    2.53
  -5  -2 -10   26.51    2.45
   5   2 -10   26.51    2.68
  -5  -2  10   29.27    2.56
   5   2  10   29.31    2.54
   5  -2 -10   29.41    2.79
  -5   2 -10   25.54    2.53
   6   2 -10    5.79    1.76
  -6  -2 -10    6.19    1.75
   6  -2  10    6.17    1.65
  -6   2  10    5.90    1.75
   6  -2 -10    7.97    1.90
   6   2  10    5.80    1.65
  -6   2 -10    7.66    1.80
  -6  -2  10    7.21    1.67
   7   2 -10   12.51    2.47
  -7   2  10   13.28    2.43
   7  -2  10   13.58    2.54
  -7  -2 -10   14.71    2.56
   7  -2 -10   11.91    2.76
   7   2  10   10.26    2.25
   0  -3  10   88.13    4.63
   0   3  10   87.54    5.36
   0  -3  10   86.45    4.69
   0  -3 -10   87.62    4.54
   0   3 -10   89.37    4.82
   0  -3 -10   89.48    4.51
  -1  -3 -10  149.40    7.56
   1  -3  10  153.40    7.53
  -1  -3 -10  149.14    7.28
   1  -3  10  152.00    7.75
   1   3 -10  146.65    7.62
  -1   3  10  151.95    8.20
  -1  -3  10  160.29    7.86
   1   3  10  154.88    8.51
   1  -3 -10  158.94    7.39
  -1   3 -10  155.49    7.77
  -1  -3  10  159.75    7.66
   1  -3 -10  154.76    7.52
   2  -3  10  107.75    5.71
  -2  -3 -10  108.40    5.86
   2   3 -10  107.23    5.79
   2   3 -10  100.91    5.84
  -2   3  10  109.47    6.27
   2  -3  10  106.05    5.88
   2  -3 -10  122.85    5.89
  -2   3 -10  126.34    6.13
   2   3  10  118.87    6.29
  -2  -3  10  120.60    6.05
  -3   3  10   33.96    2.76
  -3  -3 -10   35.98    2.57
   3  -3  10   35.15    2.55
   3   3 -10   36.58    2.50
   3   3 -10   35.21    2.66
   3  -3 -10   36.20    2.64
  -3   3 -10   32.99    2.62
  -3  -3  10   35.61    2.53
   3   3  10   34.38    2.71
   4  -3  10   47.32    3.49
  -4  -3 -10   44.92    3.37
   4   3 -10   45.19    3.58
  -4   3  10   43.63    3.54
   4   3  10   61.09    3.60
  -4  -3  10   59.96    3.42
   4  -3 -10   60.66    3.66
  -4   3 -10   60.90    3.66
   5  -3  10  106.03    6.61
  -5   3  10  108.43    6.75
  -5  -3 -10  106.32    6.45
   5   3 -10  113.02    6.69
   5  -3 -10  130.76    6.77
  -5   3 -10  131.83    6.65
   5   3  10  134.29    6.78
  -6   3  10   14.69    2.23
   6   3 -10   14.57    2.56
  -6  -3 -10   13.60    2.40
   6  -3  10   13.96    2.19
  -6   3 -10   12.85    2.24
   6  -3 -10   15.22    2.39
   6   3  10   14.44    2.38
   7  -3  10   54.76    4.27
  -7  -3 -10   52.77    4.18
  -7   3  10   51.34    4.29
   7   3 -10   53.54    4.31
   7  -3 -10   54.61    4.54
   7   3  10   52.89    4.20
   0  -4  10    3.99    0.80
   0   4  10    3.71    1.30
   0   4  10    3.45    0.93
   0  -4 -10    4.72    1.09
   0   4 -10    3.38    1.06
   0  -4  10    4.38    1.07
  -1   4  10   63.50    3.49
  -1  -4 -10   63.45    3.48
   1  -4  10   64.07    3.75
   1   4 -10   65.31    3.87
  -1   4  10   59.92    4.17
   1  -4  10   65.13    3.59
   1  -4 -10   66.74    3.74
  -1   4 -10   63.58    3.89
   1   4  10   66.92    4.49
  -1  -4  10   69.00    3.86
   1   4  10   65.13    3.70
  -2   4  10    0.59    1.03
   2   4 -10    0.61    0.95
   2  -4  10    0.62    0.74
   2  -4  10    0.68    1.03
  -2   4 -10    0.27    1.07
  -2  -4  10    0.57    1.04
   2   4  10    0.46    0.92
   2  -4 -10   -0.13    0.96
   2   4  10    0.07    1.06
   3  -4  10    6.35    1.41
  -3   4  10    6.24    1.39
  -3  -4 -10    6.72    1.43
   3   4 -10    5.94    1.26
   3   4 -10    5.89    1.51
   3   4  10    2.24    1.12
  -3   4 -10    2.92    1.21
   3  -4 -10    1.48    1.23
  -3  -4  10    1.46    1.14
   3   4  10    1.02    1.12
   4  -4  10    9.67    1.76
   4   4 -10    7.79    1.81
   4   4 -10    9.53    1.68
  -4   4  10   10.55    1.99
  -4  -4 -10    8.77    1.74
  -4   4 -10    8.87    1.77
   4   4  10    8.53    1.78
   4  -4 -10   11.75    2.09
  -5   4  10   28.34    2.93
  -5  -4 -10   30.10    2.86
   5  -4  10   30.51    2.77
   5   4 -10   30.42    3.00
   5  -4 -10   26.88    2.95
   5   4  10   28.34    2.74
  -5   4 -10   26.31    2.78
  -6  -4 -10    5.01    1.74
   6  -4  10    2.72    1.67
  -6   4  10    3.90    1.84
   6   4 -10    4.45    1.93
   6  -4 -10    5.87    2.05
   6   4  10    8.28    1.92
   7  -4  10   28.43    3.05
  -7  -4 -10   24.45    3.22
   0  -5 -10   24.26    2.10
   0   5  10   23.49    1.99
   0  -5  10   26.39    2.31
   0   5 -10   23.89    2.17
   0   5  10   23.26    2.54
  -1   5  10  128.60    7.09
   1   5 -10  130.93    6.58
  -1  -5 -10  134.61    6.25
  -1   5  10  132.36    6.25
   1  -5  10  132.17    6.56
  -1  -5  10  116.47    6.54
   1   5  10  103.20    6.92
   1  -5 -10  116.67    6.39
   1   5  10  115.23    6.38
  -1   5 -10  119.11    6.60
   2   5 -10    1.84    1.18
   2  -5  10    3.33    1.40
  -2   5  10    3.43    1.35
  -2  -5  10    1.57    1.21
   2  -5 -10    1.21    1.20
   2   5  10    1.96    1.05
   2   5  10    2.66    1.29
  -2   5 -10    0.59    1.11
   3   5 -10   77.22    4.35
   3  -5  10   76.36    4.16
  -3   5  10   75.57    4.65
  -3   5 -10   64.37    4.36
   3   5  10   66.16    4.31
   3   5  10   64.65    4.31
  -3  -5  10   67.57    4.43
   3  -5 -10   66.54    4.27
  -4   5  10    6.20    1.74
   4  -5  10    5.81    1.47
   4   5 -10    8.18    1.80
   4  -5 -10   10.16    2.15
  -4  -5  10    9.06    2.11
   4   5  10    8.16    1.74
  -4   5 -10    9.64    1.84
  -5   5  10   68.93    4.64
   5  -5  10   68.12    4.35
  -5  -5 -10   69.10    4.48
  -5   5 -10   64.62    4.40
   5  -5 -10   61.73    4.60
  -5  -5  10   58.69    4.43
  -6  -5 -10    4.08    1.80
  -6   5  10    2.07    1.71
   6  -5  10    1.96    1.64
   6   5 -10    2.72    2.10
  -6  -5  10    1.44    1.97
   6  -5 -10    0.78    1.89
   0   6 -10    3.22    1.25
   0  -6  10    2.75    1.36
   0  -6 -10    3.41    1.24
   0   6  10    2.40    1.12
   0   6  10    4.48    1.52
  -1   6  10   19.18    2.48
  -1  -6 -10   21.92    2.11
   1  -6  10   17.84    2.29
  -1   6  10   20.00    1.95
   1   6 -10   20.23    2.32
  -1   6 -10   19.02    2.33
   1  -6 -10   19.57    2.16
   1   6  10   19.46    1.98
  -1  -6  10   21.48    2.36
   2   6 -10   13.13    2.09
  -2   6  10   14.49    2.23
   2  -6  10   16.82    2.31
   2   6  10   16.17    1.97
  -2  -6  10   13.75    2.00
   2  -6 -10   13.40    2.15
  -2   6 -10   13.92    2.13
   3   6 -10    7.54    1.71
  -3   6  10    5.21    1.76
  -3   6 -10   12.01    1.90
   3  -6 -10   13.40    2.20
   3   6  10   10.45    2.00
  -3  -6  10   11.41    2.15
  -4   6  10    8.36    2.00
   4   6 -10    7.18    1.71
  -4   6 -10   14.54    2.26
   4  -6 -10   12.08    2.40
  -4  -6  10   12.21    2.15
   4   6  10   11.52    2.06
  -5   6  10   13.13    2.35
   5  -6 -10   14.22    2.75
   5   6  10   15.12    2.33
  -5  -6  10   11.76    2.64
  -6   6  10    9.32    2.37
   0   7 -10   84.23    5.14
   0  -7 -10   83.13    4.92
   0  -7  10   80.03    5.11
   0   7  10   87.11    4.90
   1   7 -10   61.42    4.07
   1  -7  10   61.22    4.21
  -1  -7 -10   63.93    3.96
   1  -7 -10   57.26    3.96
  -1  -7  10   57.45    4.19
   1   7  10   58.00    3.83
  -1   7 -10   60.04    4.14
   2  -7  10   91.41    5.51
   2   7 -10   89.88    5.32
   2   7  10   88.00    5.25
  -2   7 -10   84.83    5.30
  -2  -7  10   85.35    5.34
   2  -7 -10   86.03    5.31
   3   7 -10   29.98    2.93
  -3  -7  10   29.03    3.13
  -3   7 -10   28.29    2.80
   3  -7 -10   30.77    3.11
   3   7  10   29.37    2.82
   4   7 -10   69.08    4.65
  -4   7  10   70.69    4.90
  -4  -7  10   65.88    4.77
   4   7  10   63.20    4.52
   4  -7 -10   64.42    4.76
  -4   7 -10   65.21    4.44
  -5   7  10   26.93    3.29
  -5  -7  10   29.20    3.46
   5   7  10   30.10    3.14
   5  -7 -10   33.24    3.65
   0  -8  10    5.37    1.94
   0   8 -10    6.45    1.84
   0   8  10    7.25    1.75
   0  -8 -10    5.25    1.77
   1   8 -10    9.43    2.11
  -1  -8 -10   10.08    2.12
   1  -8  10   10.81    2.45
   1   8  10   10.90    2.23
  -1  -8  10   13.27    2.50
   1  -8 -10   10.94    2.28
  -1   8 -10   12.12    2.43
   2  -8  10   11.48    2.41
   2   8 -10   15.03    2.46
   2   8  10   10.10    2.31
   2  -8 -10   10.00    2.18
  -2  -8  10   11.89    2.32
  -2   8 -10    7.74    1.98
   3   8 -10    6.22    1.99
   3  -8 -10    4.75    2.12
   3   8  10    6.37    2.04
  -3  -8  10    6.76    2.19
  -3   8 -10    4.74    1.92
   4   8 -10    9.49    2.22
  -4   8 -10   11.53    2.54
   0   9 -10   34.15    3.31
   0  -9 -10   33.78    3.32
   0  -9  10   32.10    3.51
   1  -9  10    4.48    2.24
   1   9 -10    4.50    2.03
  -1  -9 -10    2.86    1.91
  -1  -9  10    5.33    2.15
   1   9  10    3.68    1.89
   1  -9 -10    5.45    2.06
  -1   9 -10    6.21    2.03
   2  -9  10   58.30    4.88
   2   9 -10   60.96    4.71
   2  -9 -10   68.36    4.84
   2   9  10   64.77    4.64
  -2  -9  10   62.55    4.70
  -2   9 -10   66.07    4.64
  -3   9 -10    4.87    2.14
   0   0 -11   -0.11    0.46
   0   0  11    0.26    0.80
   0   0 -11    0.05    0.63
   1   0 -11  418.20   19.54
  -1   0 -11  431.42   19.80
   1   0 -11  429.70   19.65
   1   0  11  424.20   20.79
  -1   0 -11  424.13   19.24
  -1   0  11  422.42   20.85
   2   0  11   53.25    3.43
  -2   0  11   52.07    3.44
   2   0 -11   51.99    3.09
  -2   0 -11   53.77    3.20
   2   0 -11   52.81    2.93
   3   0  11  187.29    9.87
   3   0 -11  189.88    9.46
  -3   0 -11  190.20    9.55
  -3   0  11  202.74    9.94
  -4   0  11    6.17    1.49
   4   0 -11    6.06    1.44
  -4   0 -11    6.21    1.44
   4   0  11    6.16    1.45
   5   0 -11  265.04   13.20
  -5   0  11  271.31   13.65
   5   0  11  258.50   13.60
  -5   0 -11  274.20   13.21
  -6   0  11    0.44    1.31
   6   0 -11   -0.34    1.33
  -6   0 -11   -0.39    1.39
   6   0  11   -0.11    1.29
   7   0 -11  141.90    8.18
  -7   0 -11  147.65    8.01
   7   0  11  141.75    8.21
  -7   0  11  137.37    8.09
   0   1 -11    0.41    0.54
   0   1  11    0.46    0.88
   0  -1 -11    0.02    0.50
   0   1 -11    0.21    0.70
   0  -1 -11    0.64    0.62
   0  -1  11    0.19    0.76
  -1  -1 -11   12.97    0.95
  -1  -1 -11   13.26    1.36
  -1   1  11   13.39    1.76
   1  -1  11   13.87    1.57
   1   1 -11   12.24    1.43
   1   1 -11   13.46    1.41
   1  -1  11   13.15    1.12
   1   1  11   20.04    1.94
  -1   1 -11   18.74    1.54
  -1  -1  11   19.85    1.90
  -2  -1 -11    6.26    1.31
   2  -1  11    6.40    1.35
   2   1 -11    4.91    1.00
   2   1 -11    4.82    0.99
  -2   1  11    6.05    1.23
  -2   1 -11    2.98    0.91
  -2  -1  11    3.57    1.01
   2  -1 -11    2.88    0.70
   2   1  11    2.94    1.02
   2  -1 -11    2.03    0.88
   3   1 -11   56.42    3.23
  -3  -1 -11   56.24    3.34
   3  -1  11   53.87    3.27
  -3   1  11   56.00    3.41
  -3   1 -11   46.29    3.28
  -3  -1  11   45.11    3.25
   3  -1 -11   44.89    3.17
   3   1  11   43.74    3.22
   4  -1  11    8.26    1.77
  -4   1  11    7.95    1.79
   4   1 -11    8.85    1.63
  -4  -1 -11    9.11    1.63
  -4   1 -11   15.61    1.98
   4  -1 -11   16.75    2.01
  -5  -1 -11   43.82    3.29
   5   1 -11   44.60    3.37
  -5   1  11   48.42    3.36
   5  -1  11   44.01    3.36
   5   1  11   36.92    3.14
  -5  -1  11   39.60    3.24
   5  -1 -11   42.35    3.37
  -5   1 -11   43.82    3.31
  -6  -1 -11    1.97    1.55
   6   1 -11    2.93    1.65
   6  -1  11    1.96    1.53
  -6   1  11    2.72    1.49
   6   1  11    8.03    1.87
  -6  -1  11    6.13    1.72
  -6   1 -11    7.30    1.74
   6  -1 -11    6.26    1.74
  -7  -1 -11    8.24    2.10
   7   1 -11    8.17    2.26
   7  -1  11    9.95    2.42
  -7   1  11    8.02    2.03
  -7  -1  11   13.17    2.51
   7   1  11   11.49    2.48
   7  -1 -11   14.26    2.52
   0   2  11  121.93    6.87
   0  -2  11  121.33    6.42
   0  -2 -11  118.18    5.86
   0   2 -11  121.87    6.22
   0  -2  11  120.02    5.95
   0  -2 -11  120.96    6.01
   1   2 -11  325.48   14.88
   1  -2  11  310.92   14.57
   1  -2  11  319.91   15.43
  -1  -2 -11  314.71   14.41
   1   2 -11  312.09   14.76
  -1  -2 -11  315.66   14.82
  -1   2  11  314.85   15.80
  -1  -2  11  309.40   15.54
   1   2  11  309.00   15.91
   1  -2 -11  322.88   14.64
  -1   2 -11  310.71   14.96
   1  -2 -11  314.34   14.70
   2  -2  11   72.68    4.31
   2   2 -11   72.70    4.13
  -2  -2 -11   72.75    4.21
   2   2 -11   74.82    4.25
  -2   2  11   73.10    4.58
   2  -2 -11   82.14    4.27
  -2  -2  11   81.96    4.45
  -2   2 -11   78.83    4.37
   2   2  11   78.35    4.61
   3   2 -11   30.32    2.17
   3   2 -11   27.26    2.45
   3  -2  11   27.99    2.34
  -3  -2 -11   28.26    2.35
  -3   2  11   25.95    2.54
  -3   2 -11   39.20    2.70
   3  -2 -11   40.89    2.66
   3   2  11   40.56    2.69
   4   2 -11   29.66    2.51
  -4   2  11   29.96    2.69
  -4  -2 -11   27.06    2.39
   4  -2  11   29.51    2.55
   5  -2  11  132.62    7.43
  -5  -2 -11  119.43    7.09
  -5   2  11  122.16    7.41
   5   2 -11  120.05    7.24
  -5   2 -11  141.52    7.28
   5  -2 -11  143.48    7.39
   5   2  11  144.26    7.53
  -5  -2  11  142.15    7.30
  -6  -2 -11   20.25    2.62
  -6   2  11   18.80    2.53
   6   2 -11   20.02    2.72
   6  -2  11   18.69    2.45
   6  -2 -11   27.50    2.78
  -6   2 -11   24.51    2.70
   6   2  11   28.20    2.86
  -6  -2  11   27.21    2.73
   7  -2  11   50.49    4.25
  -7   2  11   56.83    4.22
   7   2 -11   54.25    4.41
  -7  -2 -11   53.75    4.17
   7  -2 -11   49.75    4.19
   7   2  11   52.10    4.23
   0  -3 -11   39.93    2.42
   0  -3 -11   40.65    2.48
   0  -3  11   39.65    2.59
   0   3 -11   39.08    2.70
   0  -3  11   39.66    2.58
   0   3  11   40.85    3.28
  -1  -3 -11    2.38    0.88
   1   3 -11    2.05    0.93
   1  -3  11    2.78    0.93
  -1   3  11    1.93    1.18
   1  -3  11    1.53    0.80
  -1  -3 -11    1.64    0.65
   1  -3 -11   -0.11    0.62
  -1  -3  11    1.06    0.80
  -1   3 -11    1.14    0.99
   1   3  11    0.33    1.26
  -1  -3  11    0.74    0.82
   1  -3 -11    0.76    0.79
   2   3 -11   87.41    4.97
   2   3 -11   83.84    4.82
  -2   3  11   84.91    5.30
  -2  -3 -11   83.18    4.82
   2  -3  11   81.90    4.86
  -2   3 -11   92.15    5.06
  -2  -3  11   97.10    5.09
   2  -3 -11  100.80    4.96
   2   3  11   96.94    5.45
   3  -3  11    5.79    1.33
   3   3 -11    7.85    1.72
  -3   3  11    8.61    1.77
   3   3 -11    6.89    1.37
  -3  -3 -11    6.74    1.57
  -3   3 -11    6.98    1.53
   3  -3 -11    7.96    1.68
   3   3  11    8.13    1.76
  -3  -3  11    6.54    1.37
  -4  -3 -11   78.34    4.58
  -4   3  11   77.50    4.84
   4   3 -11   78.84    4.68
   4  -3  11   79.37    4.67
   4  -3 -11   75.35    4.69
   4   3  11   73.40    4.70
  -4   3 -11   68.82    4.57
   5  -3  11    6.55    1.66
   5   3 -11    8.21    1.91
  -5   3  11    6.91    1.75
  -5  -3 -11    6.88    1.73
  -5   3 -11    2.25    1.37
   5   3  11    2.03    1.42
  -6  -3 -11   10.51    2.07
   6  -3  11    9.67    2.28
  -6   3  11   10.83    2.12
   6   3 -11   10.33    2.25
  -6   3 -11    7.44    1.90
   6  -3 -11    7.05    1.95
   6   3  11   10.50    2.27
   7  -3  11    7.81    2.05
   7   3 -11    6.94    2.34
  -7   3  11    6.75    2.19
  -7  -3 -11    8.44    2.20
   7   3  11    3.94    1.97
   7  -3 -11    2.21    2.13
   0   4  11   60.33    3.44
   0  -4  11   57.99    3.55
   0  -4  11   60.34    3.37
   0   4 -11   60.18    3.69
   0  -4 -11   59.91    3.37
   0  -4 -11   57.37    3.38
   0   4  11   60.78    4.19
  -1  -4 -11    2.24    0.93
   1   4 -11    1.38    0.95
  -1  -4 -11    1.77    0.79
   1  -4  11    1.29    0.73
   1  -4  11    0.62    0.92
  -1   4  11    1.59    1.23
   1  -4 -11    2.68    1.01
  -1  -4  11    1.77    1.06
   1   4  11    2.42    1.48
  -1   4 -11    2.86    1.13
   1   4  11    2.73    1.05
   1  -4 -11    2.68    0.82
   2  -4  11  180.61    8.99
   2   4 -11  196.53    9.12
   2  -4  11  196.89    9.16
  -2   4  11  184.53    9.65
  -2  -4 -11  196.74    9.07
  -2   4 -11  172.09    9.17
   2   4  11  174.11    9.62
   2  -4 -11  166.35    8.94
  -2  -4  11  165.90    9.01
   2   4  11  169.16    9.02
   3   4 -11   20.00    2.10
   3  -4  11   22.40    2.07
  -3  -4 -11   21.61    2.24
   3   4 -11   19.97    2.37
  -3   4  11   21.16    2.31
   3  -4 -11   23.09    2.34
   3   4  11   23.12    2.42
  -3   4 -11   26.18    2.48
   4  -4  11  197.05    9.63
  -4  -4 -11  194.41    9.48
   4   4 -11  187.24    9.59
  -4   4  11  189.20    9.88
  -4   4 -11  170.18    9.42
   4  -4 -11  173.14    9.44
   4   4  11  173.94    9.66
  -5  -4 -11    0.15    1.37
   5  -4  11    0.22    1.34
  -5   4  11    0.86    1.37
   5   4 -11   -0.15    1.59
   5  -4 -11    4.01    1.81
   5   4  11    2.24    1.47
  -5   4 -11    2.32    1.59
  -6  -4 -11   44.46    3.72
  -6   4  11   48.41    4.05
   6   4 -11   45.49    3.91
   6  -4  11   48.69    3.75
   6  -4 -11   52.08    4.15
   6   4  11   51.21    3.93
  -7  -4 -11    6.13    2.16
   0   5  11   33.54    2.49
   0   5 -11   35.89    2.73
   0  -5 -11   35.43    2.49
   0   5  11   36.66    3.14
   0  -5  11   34.69    2.74
  -1   5  11    7.23    1.36
  -1  -5 -11    7.42    1.42
   1  -5  11    6.68    1.49
   1   5 -11    9.20    1.59
  -1   5  11    6.83    1.71
   1  -5 -11    5.02    1.33
  -1   5 -11    5.82    1.44
   1   5  11    6.70    1.56
  -1  -5  11    7.26    1.69
   1   5  11    6.17    1.72
   2  -5  11   22.05    2.49
  -2   5  11   22.20    2.62
   2   5 -11   22.60    2.31
  -2   5 -11   29.26    2.53
  -2  -5  11   29.43    2.62
   2   5  11   31.59    2.77
   2   5  11   32.74    2.57
   2  -5 -11   29.75    2.50
   3   5 -11    2.04    1.27
   3  -5  11    1.30    1.05
  -3   5  11    0.33    1.36
   3   5  11    2.65    1.40
  -3  -5  11    3.62    1.43
   3  -5 -11    3.35    1.47
  -3   5 -11    3.12    1.41
   3   5  11    2.52    1.33
   4  -5  11   24.52    2.32
  -4  -5 -11   24.86    2.46
   4   5 -11   24.34    2.45
  -4   5  11   22.90    2.65
   4  -5 -11   16.45    2.32
  -4   5 -11   16.25    2.45
  -5  -5 -11   10.97    2.40
   5  -5  11   10.75    2.12
  -5   5  11   10.48    2.38
  -5  -5  11   13.36    2.55
   5  -5 -11   12.67    2.54
  -5   5 -11   13.88    2.36
   6   5 -11   26.98    3.39
  -6  -5 -11   25.52    3.14
   6  -5  11   22.56    2.83
  -6   5  11   22.16    2.85
   6  -5 -11   23.89    3.04
  -6  -5  11   23.38    3.23
   0  -6  11   58.91    3.93
   0  -6 -11   58.59    3.62
   0   6 -11   55.41    3.83
   0   6  11   59.32    3.62
   0   6  11   56.98    4.23
   1   6 -11   75.72    4.61
  -1  -6 -11   74.80    4.23
  -1   6  11   71.38    4.89
   1  -6  11   75.12    4.63
  -1   6 -11   67.38    4.47
   1   6  11   68.54    4.31
  -1  -6  11   73.34    4.57
   1  -6 -11   70.86    4.35
   2  -6  11  113.15    6.76
  -2   6  11  115.56    7.04
   2   6 -11  110.80    6.63
   2   6  11  125.46    6.63
  -2   6 -11  127.15    6.79
   2  -6 -11  127.80    6.70
  -2  -6  11  125.18    6.72
   3   6 -11   15.79    2.30
  -3   6  11   11.08    2.39
  -3   6 -11   20.06    2.32
  -3  -6  11   17.89    2.26
   3  -6 -11   19.49    2.43
   3   6  11   18.26    2.22
  -4   6  11   88.10    5.86
   4   6 -11   89.79    5.49
  -4   6 -11   94.67    5.64
   4  -6 -11   90.62    5.69
  -4  -6  11   93.11    5.77
  -5  -6 -11   19.52    2.89
  -5   6  11   17.51    2.63
   5  -6 -11   20.24    3.03
  -5  -6  11   22.62    3.03
  -5   6 -11   20.98    2.74
   0   7  11   31.07    2.63
   0  -7  11   31.63    3.00
   0   7 -11   30.42    2.85
   0  -7 -11   31.92    2.74
  -1  -7 -11   16.29    2.31
   1   7 -11   14.50    2.20
   1  -7  11   16.82    2.52
  -1  -7  11   22.89    2.68
   1  -7 -11   20.84    2.39
  -1   7 -11   18.88    2.35
   1   7  11   19.34    2.33
   2  -7  11   18.46    2.71
   2   7 -11   19.27    2.36
  -2  -7  11   17.74    2.60
  -2   7 -11   19.98    2.62
   2   7  11   19.96    2.31
   2  -7 -11   19.06    2.59
   3   7 -11   22.99    2.76
   3  -7 -11   24.65    2.90
  -3  -7  11   26.85    3.03
  -3   7 -11   22.32    2.78
   3   7  11   20.87    2.54
  -4   7  11   16.72    2.85
   4   7 -11   17.86    2.47
  -4   7 -11   16.88    2.65
  -4  -7  11   14.99    2.56
   4   7  11   19.06    2.55
   4  -7 -11   17.74    2.82
  -5   7  11   12.18    2.80
   0  -8 -11   17.27    2.41
   0   8 -11   14.89    2.37
   0   8  11   18.30    2.29
   0  -8  11   13.46    2.58
   1   8 -11   78.22    5.00
   1  -8  11   74.75    5.09
  -1   8 -11   73.47    5.00
   1   8  11   75.12    4.79
  -1  -8  11   75.91    5.11
   1  -8 -11   75.25    4.89
   2  -8  11   34.79    3.54
   2   8 -11   35.24    3.36
   2   8  11   29.75    3.12
   2  -8 -11   28.50    3.20
  -2  -8  11   30.78    3.15
  -2   8 -11   29.48    3.21
   3   8 -11   49.74    3.83
  -3   8 -11   39.11    3.63
   3   8  11   35.64    3.51
  -3  -8  11   37.32    3.71
   3  -8 -11   34.41    3.63
   4   8 -11   20.49    3.06
  -4   8 -11   20.62    2.96
   0  -9  11    0.98    1.95
   0   9 -11    0.40    1.85
   0  -9 -11    0.24    1.76
   1  -9  11    1.71    2.15
   1   9 -11    4.76    1.94
  -1   9 -11    4.34    2.07
  -1  -9  11    3.01    2.05
   1  -9 -11    4.61    2.03
   1   9  11    2.27    1.78
   2  -9  11   -0.30    2.23
   2   9  11    1.59    1.86
  -2   9 -11    0.37    1.95
   2  -9 -11    1.59    2.00
   0   0  12  168.31    8.66
   0   0 -12  157.55    7.67
   0   0 -12  163.68    7.99
  -1   0 -12   21.04    1.76
  -1   0 -12   20.54    1.27
  -1   0  12   19.18    2.17
   1   0 -12   20.81    1.68
   1   0 -12   18.36    1.55
   1   0  12   19.90    2.03
  -2   0 -12  352.47   16.77
  -2   0  12  351.17   17.55
   2   0  12  357.86   17.56
   2   0 -12  350.16   16.58
   2   0 -12  361.02   16.47
  -3   0 -12    0.08    0.91
  -3   0  12   -0.57    1.00
   3   0  12    0.21    1.02
   3   0 -12   -0.02    0.97
   4   0  12  204.34   10.52
   4   0 -12  200.70   10.15
  -4   0 -12  201.52   10.19
  -4   0  12  201.47   10.50
  -5   0  12    3.36    1.44
  -5   0 -12    2.62    1.35
   5   0 -12    2.47    1.37
   5   0  12    3.00    1.34
  -6   0 -12  145.91    7.98
  -6   0  12  143.77    8.15
   6   0  12  143.34    8.27
   6   0 -12  146.68    8.09
   7   0  12    1.08    1.64
   7   0 -12    1.65    1.88
  -7   0 -12    1.30    1.79
  -7   0  12    0.65    1.77
   0   1 -12    1.27    0.66
   0   1  12    1.35    1.04
   0   1 -12    1.04    0.76
   0  -1 -12    1.38    0.76
   0  -1  12    1.60    0.98
   0  -1 -12    1.72    0.62
   1   1 -12   56.51    3.21
  -1   1  12   54.49    3.69
   1  -1  12   54.39    3.43
   1   1 -12   54.42    3.07
  -1  -1 -12   49.74    3.11
   1   1  12   50.21    3.60
  -1   1 -12   52.26    3.24
   1  -1 -12   54.06    3.04
  -1  -1  12   52.04    3.55
   1  -1 -12   52.83    3.03
   2   1  12   21.34    2.24
  -2   1 -12   20.62    1.99
   2  -1 -12   21.86    1.63
   2  -1 -12   21.74    1.87
  -2  -1  12   21.63    2.11
  -3   1  12   26.57    2.45
   3  -1  12   26.34    2.41
  -3  -1 -12   24.88    2.38
   3   1 -12   25.12    2.31
  -3   1 -12   31.94    2.55
  -3  -1  12   32.27    2.57
   3   1  12   32.67    2.52
   3  -1 -12   32.57    2.44
  -4   1  12   24.22    2.42
   4  -1  12   23.76    2.31
  -4  -1 -12   23.73    2.45
   4   1 -12   23.06    2.42
  -4   1 -12   28.55    2.59
   4  -1 -12   28.69    2.41
  -4  -1  12   27.91    2.38
   4   1  12   28.80    2.58
   5  -1  12   15.56    2.12
  -5  -1 -12   14.69    2.25
   5   1 -12   14.90    2.11
  -5   1  12   12.87    2.07
   5  -1 -12   22.09    2.51
   5   1  12   22.40    2.29
   6  -1  12    5.57    1.73
  -6  -1 -12    4.91    1.68
  -6   1  12    5.49    1.87
   6   1 -12    1.86    1.68
  -6  -1  12    7.74    1.85
  -6   1 -12   10.01    2.27
   6  -1 -12    9.15    2.06
   6   1  12    9.11    2.02
  -7  -1 -12   17.95    2.58
   7  -1  12   15.05    2.74
  -7   1  12   15.07    2.83
   7   1 -12   15.86    2.86
   7   1  12   21.51    2.97
   7  -1 -12   18.47    2.94
  -7  -1  12   21.30    2.93
   0  -2 -12  142.85    7.08
   0   2 -12  145.84    7.31
   0  -2 -12  142.10    6.90
   0  -2  12  140.65    7.00
   0  -2  12  142.75    7.51
   0   2  12  146.09    7.95
  -1  -2 -12  109.59    6.15
   1   2 -12  112.93    6.11
   1   2 -12  111.38    6.22
   1  -2  12  113.62    6.43
   1  -2  12  105.58    5.91
  -1   2  12  116.45    6.85
   1  -2 -12  133.99    6.12
  -1  -2  12  134.23    6.64
   1   2  12  133.69    7.04
  -1   2 -12  133.89    6.45
   1  -2 -12  135.97    6.07
  -2   2  12  145.05    8.01
   2   2 -12  140.83    7.34
   2  -2  12  143.07    7.70
   2   2 -12  144.83    7.47
  -2  -2 -12  144.42    7.51
   2  -2 -12  156.25    7.48
  -2  -2  12  149.74    7.87
  -2   2 -12  153.89    7.68
   2   2  12  157.10    8.14
   3   2 -12   80.52    4.47
   3   2 -12   81.94    4.76
  -3  -2 -12   80.27    4.70
   3  -2  12   81.72    4.85
  -3   2  12   81.81    5.01
   3   2  12   86.10    5.04
   3  -2 -12   87.19    4.79
  -3   2 -12   80.91    4.78
  -3  -2  12   89.28    4.94
   4  -2  12  138.15    7.41
   4   2 -12  141.86    7.33
  -4  -2 -12  143.37    7.32
  -4   2  12  140.04    7.62
  -4  -2  12  136.03    7.40
   4   2  12  131.55    7.47
  -4   2 -12  128.26    7.19
   4  -2 -12  129.25    7.21
  -5  -2 -12   42.80    3.27
   5  -2  12   42.54    3.34
   5   2 -12   40.89    3.21
  -5   2  12   41.15    3.23
   5   2  12   36.30    3.24
  -5   2 -12   36.21    3.16
   5  -2 -12   36.67    3.28
  -5  -2  12   34.61    3.07
   6   2 -12   30.76    3.13
   6  -2  12   29.95    3.08
  -6  -2 -12   27.72    2.87
  -6   2  12   28.22    3.13
   6   2  12   31.77    3.15
  -6   2 -12   28.63    2.82
   6  -2 -12   29.39    3.00
  -6  -2  12   30.82    2.93
  -7  -2 -12   21.91    3.02
   7   2 -12   21.69    2.96
   7  -2  12   20.87    3.06
  -7   2  12   21.18    3.10
   7   2  12   28.45    3.26
   7  -2 -12   31.26    3.41
   0  -3 -12   -0.05    0.68
   0   3 -12    0.79    0.92
   0  -3 -12    0.53    0.75
   0  -3  12    0.90    0.83
   0   3  12    0.22    1.09
   0  -3  12    0.41    0.81
  -1  -3 -12   90.62    5.28
   1   3 -12   94.91    5.43
   1  -3  12   96.19    5.43
   1  -3  12   94.17    5.26
  -1  -3 -12   93.56    4.97
  -1   3  12   91.82    5.93
   1   3  12  107.96    6.22
  -1  -3  12  109.72    5.59
   1  -3 -12  111.35    5.17
   1  -3 -12  106.75    5.28
  -1   3 -12  113.03    5.63
  -1  -3  12  105.87    5.38
  -2  -3 -12   21.83    2.00
   2   3 -12   22.55    2.04
  -2   3  12   21.44    2.27
   2   3 -12   22.00    2.19
   2  -3  12   20.92    1.99
   2  -3 -12   26.35    2.17
  -2   3 -12   24.11    2.24
   2   3  12   27.19    2.69
  -2  -3  12   25.88    2.17
   3   3 -12    3.42    1.07
   3   3 -12    3.49    1.35
   3  -3  12    2.68    1.06
  -3   3  12    2.95    1.35
  -3  -3 -12    3.31    1.17
   3  -3 -12    0.72    1.15
  -3  -3  12    1.07    1.00
  -3   3 -12   -0.06    1.20
   3   3  12   -0.07    1.09
   4  -3  12   47.45    3.45
   4   3 -12   45.76    3.55
  -4   3  12   46.11    3.63
  -4  -3 -12   47.11    3.47
  -4   3 -12   50.26    3.57
   4   3  12   54.23    3.71
   4  -3 -12   51.62    3.62
   5   3 -12   49.43    3.70
  -5   3  12   48.62    3.70
   5  -3  12   52.17    3.64
  -5  -3 -12   49.24    3.68
   5  -3 -12   46.35    3.79
   5   3  12   44.21    3.55
  -5   3 -12   45.39    3.50
  -6   3  12    9.69    2.33
   6   3 -12   11.54    2.31
   6  -3  12    8.86    2.11
  -6  -3 -12   10.67    2.39
   6  -3 -12   12.08    2.62
   6   3  12   12.61    2.47
  -6   3 -12   11.63    2.35
  -7  -3 -12   12.67    2.72
   7  -3  12   10.18    2.42
   7   3  12   15.01    2.85
   0  -4 -12    2.46    0.92
   0   4  12    3.07    1.33
   0  -4  12    1.83    1.07
   0  -4 -12    2.40    0.95
   0  -4  12    2.94    0.89
   0   4 -12    3.66    1.17
  -1  -4 -12  192.63    9.48
   1  -4  12  191.06    9.61
   1  -4  12  198.97    9.50
   1   4 -12  190.09    9.62
  -1   4  12  193.10   10.38
  -1  -4 -12  188.44    9.16
  -1   4 -12  197.68    9.75
  -1  -4  12  191.16    9.54
   1  -4 -12  192.08    9.39
   1  -4 -12  188.53    9.23
   1   4  12  191.74   10.45
   2  -4  12   30.24    2.31
  -2  -4 -12   26.96    2.35
  -2   4  12   25.81    2.76
   2   4 -12   27.37    2.45
   2  -4 -12   33.94    2.55
  -2   4 -12   33.93    2.79
   2   4  12   34.59    2.98
  -2  -4  12   33.61    2.65
   3   4 -12   92.95    5.12
  -3  -4 -12   84.00    5.07
   3   4 -12   90.53    5.36
   3  -4  12   96.32    5.19
  -3   4  12   94.93    5.64
   3   4  12   91.48    5.56
   3  -4 -12   83.20    5.15
  -3   4 -12   86.14    5.32
   4   4 -12   22.70    2.50
   4  -4  12   23.76    2.30
  -4   4  12   24.60    2.68
  -4  -4 -12   24.94    2.55
   4   4  12   19.76    2.50
  -4   4 -12   19.81    2.57
   4  -4 -12   18.79    2.52
  -5   4  12  116.46    6.72
   5   4 -12  116.71    6.69
   5  -4  12  113.68    6.44
  -5  -4 -12  115.32    6.45
   5   4  12  103.24    6.52
   5  -4 -12  103.30    6.52
  -5   4 -12  106.42    6.47
   6  -4  12    2.30    1.75
  -6  -4 -12    3.95    1.93
  -6   4  12    2.09    1.80
   6   4 -12    0.18    1.84
  -6   4 -12    2.53    1.87
   6   4  12    0.92    1.51
   6  -4 -12    2.51    1.99
   0   5 -12    4.75    1.44
   0   5  12    2.78    1.53
   0  -5  12    3.64    1.33
   0   5  12    5.07    1.22
   0  -5 -12    4.92    1.20
  -1   5  12   74.64    4.80
   1  -5  12   69.78    4.33
   1   5 -12   69.89    4.34
   1  -5 -12   72.22    4.21
   1   5  12   71.68    4.24
   1   5  12   67.27    4.80
  -1   5 -12   70.29    4.43
  -1  -5  12   71.81    4.35
  -2   5  12    4.69    1.60
   2   5 -12    4.48    1.35
   2   5  12    4.81    1.64
   2  -5 -12    3.14    1.22
   2   5  12    3.40    1.29
  -2  -5  12    3.31    1.32
  -2   5 -12    3.24    1.43
  -3   5  12   59.08    4.23
  -3  -5 -12   55.57    3.75
   3   5 -12   55.70    3.78
  -3   5 -12   52.73    3.97
  -3  -5  12   57.57    4.01
   3   5  12   57.65    4.07
   3  -5 -12   57.44    3.90
  -4   5  12    0.58    1.41
  -4  -5 -12    1.11    1.36
   4   5 -12   -0.12    1.27
   4  -5  12    0.13    1.21
   4   5  12    1.22    1.44
  -4  -5  12    1.07    1.59
  -4   5 -12    1.80    1.48
   4  -5 -12    0.45    1.56
  -5   5  12   31.35    3.26
   5  -5  12   33.02    2.85
  -5  -5 -12   31.17    3.01
  -5   5 -12   28.08    3.07
   5  -5 -12   26.76    3.16
  -5  -5  12   26.01    3.20
   6  -5  12    5.58    1.94
  -6  -5 -12    6.72    2.21
  -6   5  12    5.42    2.15
   6   5 -12    3.36    2.10
  -6  -5  12    8.61    2.41
   6  -5 -12    7.60    2.39
   0  -6 -12    7.73    1.65
   0   6  12    7.00    1.79
   0   6  12    9.41    1.69
   0   6 -12    7.42    1.76
   0  -6  12    6.92    1.73
   1  -6  12  148.18    8.35
   1   6 -12  149.46    8.39
  -1   6  12  144.66    8.88
   1   6  12  168.77    8.27
  -1   6 -12  164.91    8.53
   1  -6 -12  168.67    8.25
  -1  -6  12  166.47    8.44
   2   6 -12   37.34    3.27
  -2   6  12   39.39    3.55
  -2  -6  12   42.42    3.38
   2   6  12   43.52    3.27
  -2   6 -12   43.74    3.31
   2  -6 -12   41.50    3.23
  -3   6  12   29.15    3.14
   3   6 -12   29.98    3.04
   3  -6 -12   37.02    3.20
  -3  -6  12   39.11    3.32
   3   6  12   44.84    3.36
  -3   6 -12   42.23    3.27
  -4  -6 -12   25.34    2.65
  -4   6  12   24.36    2.99
   4   6 -12   19.89    2.59
   4   6  12   20.23    2.75
  -4   6 -12   19.35    2.54
  -4  -6  12   23.87    2.74
   4  -6 -12   19.57    2.80
  -5  -6 -12   67.63    4.75
  -5   6  12   66.21    5.04
  -5  -6  12   65.86    4.97
   5  -6 -12   67.91    4.97
  -5   6 -12   67.08    4.74
   0  -7  12    3.12    1.67
   0  -7 -12    3.85    1.49
   0   7  12    4.94    1.45
   0   7 -12    3.35    1.64
   1   7 -12    4.93    1.72
   1  -7  12    3.51    1.74
  -1  -7  12    5.91    1.86
   1  -7 -12    5.85    1.72
  -1   7 -12    6.07    1.88
   1   7  12    5.87    1.52
   2   7 -12    5.51    1.82
  -2  -7  12    4.16    1.82
  -2   7 -12    4.57    1.69
   2   7  12    1.90    1.43
   2  -7 -12    2.46    1.67
  -3   7  12    4.73    1.97
   3   7 -12    4.18    1.70
   3   7  12    3.91    1.68
  -3   7 -12    3.36    1.84
  -3  -7  12    3.31    1.94
   3  -7 -12    3.45    1.83
  -4   7  12    4.64    2.13
   4   7 -12    3.26    1.87
   4  -7 -12    1.09    1.86
   4   7  12    1.06    1.81
  -4  -7  12   -1.37    1.79
  -4   7 -12    1.17    1.75
  -5   7  12   13.53    2.95
   0  -8  12   19.43    2.83
   0  -8 -12   19.36    2.68
   0   8 -12   18.12    2.60
   1  -8  12   12.18    2.60
   1   8 -12   10.69    2.47
   1   8  12    7.70    1.90
  -1   8 -12    8.32    2.18
  -1  -8  12    8.19    2.16
   1  -8 -12    9.96    2.14
   2   8 -12   46.03    3.85
   2   8  12   49.38    3.85
   2  -8 -12   53.80    4.11
  -2   8 -12   47.50    3.89
  -2  -8  12   49.02    4.12
   3   8 -12    9.92    2.28
  -3   8 -12    7.87    2.12
  -3  -8  12    9.18    2.41
   3   8  12   10.55    2.32
   3  -8 -12    7.71    2.27
   4   8 -12   46.59    3.92
  -4   8 -12   39.28    3.88
   0  -9  12    7.50    2.39
   0  -9 -12    7.28    2.09
   1  -9  12    0.79    2.11
   1   9  12    0.46    1.57
   1  -9 -12    2.12    1.92
  -1  -9  12    1.73    1.85
   2   9  12   20.52    2.75
   0   0 -13    0.24    0.56
   0   0  13   -0.22    0.91
   0   0 -13    0.16    0.73
  -1   0  13   58.98    3.96
   1   0 -13   55.97    3.24
  -1   0 -13   56.71    3.44
   1   0 -13   58.16    3.33
   1   0  13   59.48    3.85
  -2   0 -13   22.87    2.17
   2   0 -13   24.67    1.88
   2   0 -13   23.41    1.98
  -2   0  13   23.62    2.41
   2   0  13   25.78    2.36
   3   0 -13   37.71    2.78
  -3   0 -13   38.40    2.84
   3   0  13   38.40    2.94
  -3   0  13   38.64    3.00
  -4   0 -13   17.47    2.05
   4   0  13   15.87    2.07
  -4   0  13   16.85    2.29
   4   0 -13   18.22    2.20
   5   0 -13   56.07    3.93
  -5   0  13   52.39    3.85
  -5   0 -13   54.48    3.91
   5   0  13   53.95    3.87
  -6   0 -13    5.54    1.78
   6   0 -13    4.26    1.76
  -6   0  13    7.41    1.90
   6   0  13    6.27    1.85
  -7   0  13    7.57    2.04
   7   0 -13   12.93    2.50
   7   0  13   10.81    2.65
  -7   0 -13    9.25    2.34
   0   1 -13    2.60    0.76
   0  -1 -13    2.09    0.68
   0   1 -13    1.40    0.90
   0  -1 -13    1.92    0.78
   0  -1  13    1.85    1.00
   0   1  13    1.16    1.14
   1  -1  13  312.67   15.71
  -1  -1 -13  310.94   14.93
   1   1 -13  318.83   14.93
   1   1 -13  305.43   14.71
  -1   1  13  297.39   15.90
  -1  -1  13  315.25   15.79
   1  -1 -13  324.32   14.73
   1   1  13  321.86   15.96
   1  -1 -13  327.05   14.77
   2   1 -13  138.74    6.88
  -2  -1 -13  140.54    7.05
  -2   1  13  135.43    7.53
   2   1 -13  141.59    6.83
   2  -1  13  138.52    7.32
   2  -1 -13  128.74    6.84
  -2   1 -13  133.49    7.03
   2   1  13  128.19    7.42
  -2  -1  13  133.59    7.36
   3   1 -13   34.61    2.55
  -3  -1 -13   38.39    2.67
   3  -1  13   36.69    2.62
  -3   1  13   38.38    2.83
  -3  -1  13   23.69    2.56
   3  -1 -13   22.86    2.37
  -3   1 -13   23.09    2.49
  -4  -1 -13   41.29    3.11
   4   1 -13   38.18    3.11
   4  -1  13   41.75    3.19
  -4   1  13   39.25    3.21
  -4  -1  13   45.36    3.32
  -4   1 -13   44.20    3.30
   4   1  13   42.02    3.22
   4  -1 -13   44.68    3.23
   5  -1  13  120.58    6.64
  -5  -1 -13  121.19    6.45
  -5   1  13  125.19    6.72
   5   1 -13  120.19    6.53
  -5   1 -13  106.61    6.41
  -5  -1  13  102.63    6.48
   5  -1 -13  103.99    6.40
   5   1  13  102.85    6.53
  -6  -1 -13   20.94    2.59
  -6   1  13   22.56    2.64
   6   1 -13   24.26    2.70
   6  -1  13   25.53    2.80
   6  -1 -13   20.43    2.82
  -6  -1  13   19.98    2.71
   6   1  13   19.59    2.76
  -6   1 -13   20.03    2.54
  -7   1  13   74.81    5.34
   7   1 -13   70.49    5.32
   7  -1  13   73.73    5.29
  -7  -1 -13   69.23    5.19
  -7  -1  13   76.62    5.29
  -7   1 -13   82.04    5.14
   7   1  13   79.06    5.51
   7  -1 -13   82.43    5.37
   0  -2 -13    2.29    0.86
   0   2 -13    1.81    1.04
   0  -2 -13    1.91    0.72
   0  -2  13    1.61    1.00
   0   2  13    0.93    1.24
   0  -2  13    1.09    0.77
   1   2 -13   53.34    3.44
   1   2 -13   51.68    3.30
   1  -2  13   52.89    3.50
  -1  -2 -13   49.17    3.29
  -1   2 -13   57.26    3.61
   1  -2 -13   63.22    3.29
   1   2  13   63.52    4.10
  -1  -2  13   61.36    3.73
   1  -2 -13   61.31    3.33
   2   2 -13   14.41    1.73
  -2   2  13   12.10    1.80
   2   2 -13   11.94    1.61
  -2  -2 -13   13.30    1.57
   2  -2  13   14.38    1.80
   2   2  13    8.53    2.02
  -2  -2  13    6.76    1.66
   2  -2 -13    7.56    1.47
  -2   2 -13    8.41    1.55
  -3   2  13   19.64    2.30
   3   2 -13   19.12    2.19
  -3  -2 -13   18.86    2.02
   3  -2  13   19.18    2.20
   3  -2 -13   28.47    2.36
  -3   2 -13   25.21    2.30
   3   2  13   24.80    2.44
  -3  -2  13   27.05    2.36
  -4   2  13    3.89    1.53
   4  -2  13    4.54    1.45
   4   2 -13    3.03    1.34
  -4  -2 -13    3.55    1.43
  -4  -2  13    2.85    1.33
   4   2  13    1.20    1.34
   4  -2 -13    2.37    1.31
  -4   2 -13    2.54    1.33
   5  -2  13   11.67    2.17
  -5  -2 -13   11.28    2.18
   5   2 -13   10.36    1.99
  -5   2  13    9.59    2.17
   5   2  13    5.79    1.76
  -5   2 -13    5.43    1.74
  -5  -2  13    5.10    1.63
   5  -2 -13    7.00    1.76
   6   2 -13    6.36    2.07
   6  -2  13    6.58    2.00
  -6   2  13    8.03    1.99
  -6  -2 -13    7.73    2.04
   6   2  13   12.95    2.49
  -6   2 -13   14.00    2.46
  -6  -2  13   15.20    2.40
   6  -2 -13   14.36    2.38
  -7  -2 -13    7.49    2.26
  -7   2  13   11.91    2.69
   7   2  13   12.19    2.58
   0  -3  13  107.89    5.66
   0  -3  13  108.86    5.93
   0  -3 -13  109.34    5.52
   0  -3 -13  107.22    5.63
   0   3  13  113.44    6.59
   0   3 -13  110.83    5.97
   1   3 -13   58.70    3.69
  -1  -3 -13   58.13    3.50
  -1   3  13   56.70    4.12
   1  -3  13   58.09    3.61
   1   3  13   59.49    4.29
   1  -3 -13   59.62    3.49
  -1  -3  13   58.16    3.53
  -1   3 -13   61.23    3.86
  -1  -3  13   59.00    3.71
   1  -3 -13   61.95    3.32
  -2  -3 -13  176.41    8.69
   2  -3  13  172.71    8.89
   2   3 -13  175.04    8.74
   2   3 -13  178.22    8.70
  -2   3  13  174.42    9.35
  -2   3 -13  165.38    8.84
   2   3  13  166.39    9.49
  -2  -3  13  170.58    9.03
   2  -3 -13  172.16    8.63
   3  -3  13   43.59    3.17
   3   3 -13   40.01    3.10
   3   3 -13   45.07    3.11
  -3   3  13   42.28    3.39
  -3  -3 -13   41.81    3.08
  -3  -3  13   44.73    3.14
   3   3  13   49.59    3.66
  -3   3 -13   46.57    3.40
   3  -3 -13   47.80    3.26
   4  -3  13  181.04    9.29
   4   3 -13  172.28    9.07
  -4  -3 -13  179.06    9.07
  -4   3  13  177.00    9.52
  -4   3 -13  168.96    9.09
   4  -3 -13  170.74    9.01
   4   3  13  167.68    9.37
   5   3 -13   32.71    3.25
  -5   3  13   35.62    3.26
   5  -3  13   36.06    3.08
  -5  -3 -13   33.64    3.16
   5   3  13   33.01    3.19
   5  -3 -13   35.66    3.30
  -5   3 -13   30.43    3.09
   6  -3  13   35.21    3.27
  -6  -3 -13   35.47    3.27
   6   3 -13   35.88    3.61
  -6   3  13   35.52    3.52
   6   3  13   35.42    3.43
  -6   3 -13   35.30    3.21
   6  -3 -13   32.13    3.49
  -7  -3 -13   36.07    3.63
   7   3  13   29.01    3.68
   0   4 -13    5.31    1.35
   0  -4  13    7.49    1.51
   0  -4 -13    6.36    1.30
   0  -4 -13    5.87    1.33
   0   4  13    4.64    1.64
   1  -4  13    1.37    0.89
   1  -4  13    1.43    1.10
   1   4 -13    1.19    1.05
  -1  -4 -13    1.44    0.96
  -1   4  13    1.15    1.40
   1  -4 -13    0.88    0.98
  -1  -4  13    0.94    1.09
   1   4  13    1.15    1.40
  -1   4 -13    1.99    1.18
  -2  -4 -13   12.55    1.60
   2   4 -13   12.73    1.85
  -2   4  13   14.13    2.04
  -2   4 -13    5.90    1.63
   2   4  13    4.78    1.87
  -2  -4  13    6.33    1.53
   2  -4 -13    6.51    1.45
  -3  -4 -13   24.74    2.41
   3   4 -13   26.36    2.40
   3  -4  13   26.99    2.33
  -3   4  13   26.77    2.82
   3   4 -13   26.10    2.65
   3   4  13   19.05    2.55
   3  -4 -13   19.85    2.38
  -3   4 -13   18.77    2.38
  -4   4  13   17.05    2.39
   4  -4  13   18.05    2.32
   4   4 -13   15.39    2.30
  -4  -4 -13   15.57    2.29
  -4   4 -13   24.71    2.71
   4  -4 -13   21.02    2.50
   4   4  13   21.50    2.60
  -5   4  13    3.39    1.76
  -5  -4 -13    2.13    1.71
   5   4 -13    2.75    1.84
   5  -4  13    3.55    1.63
   5  -4 -13    1.97    1.77
   5   4  13    1.85    1.63
  -5   4 -13    3.31    1.69
  -6   4  13    7.88    2.19
   6   4 -13    6.52    2.31
   6  -4  13    5.73    1.99
  -6  -4 -13    6.68    2.15
   6  -4 -13    6.75    2.26
  -6   4 -13    6.79    2.14
   6   4  13    7.33    1.99
   0  -5  13  193.24    9.71
   0  -5 -13  197.45    9.49
   0   5 -13  188.71    9.84
   0  -5 -13  190.57    9.48
   0   5  13  192.74   10.47
  -1   5  13   -0.12    1.42
  -1  -5 -13    1.63    1.08
   1  -5  13    2.42    1.34
   1   5 -13    1.58    1.32
   1  -5 -13    3.44    1.23
   1   5  13    3.77    1.57
  -1  -5  13    2.04    1.29
  -1   5 -13    3.71    1.48
  -2  -5 -13  231.16   11.86
   2   5 -13  231.00   11.94
  -2   5  13  229.23   12.64
   2  -5 -13  247.66   11.87
  -2  -5  13  250.08   12.03
   2   5  13  241.26   12.70
  -2   5 -13  252.43   12.18
  -3  -5 -13    7.11    1.71
   3   5 -13    7.49    1.69
  -3   5  13    7.97    2.01
   3   5  13   14.28    2.41
   3  -5 -13   10.07    1.87
  -3   5 -13   10.14    2.00
  -3  -5  13   11.52    2.23
  -4   5  13  112.38    6.68
   4  -5  13  114.71    6.25
  -4  -5 -13  112.43    6.33
   4  -5 -13  106.28    6.35
  -4  -5  13  104.62    6.40
  -4   5 -13  102.42    6.29
   4   5  13  101.76    6.42
  -5   5  13    2.34    1.87
   5  -5  13    2.81    1.64
  -5  -5 -13    2.87    1.77
   5  -5 -13    4.39    2.00
  -5   5 -13    4.20    1.83
  -5  -5  13    5.18    2.09
   6  -5  13   68.41    4.88
   0   6  13   23.90    2.30
   0  -6  13   26.55    2.66
   0   6 -13   22.83    2.63
   0   6  13   22.27    2.81
   0  -6 -13   25.59    2.43
  -1   6  13   33.64    3.18
   1  -6  13   30.99    3.06
   1   6 -13   32.46    2.98
   1   6  13   29.21    3.24
   1   6  13   33.91    2.81
  -1   6 -13   34.25    3.11
  -1  -6  13   31.77    2.95
   1  -6 -13   34.08    2.82
   2   6 -13   13.18    2.13
  -2   6  13   15.52    2.65
   2   6  13   17.94    2.20
  -2  -6  13   20.63    2.33
  -2   6 -13   19.69    2.57
   2  -6 -13   19.18    2.34
   3   6 -13   18.99    2.26
  -3  -6 -13   19.37    2.29
  -3   6  13   17.05    2.68
   3   6  13   12.91    2.37
  -3  -6  13   14.39    2.29
   3  -6 -13   12.57    2.36
  -3   6 -13   12.56    2.47
   4   6 -13   15.04    2.43
  -4  -6 -13   15.30    2.53
  -4   6  13   16.15    2.78
  -4  -6  13   15.27    2.49
  -4   6 -13   15.58    2.64
   4  -6 -13   14.38    2.63
  -5   6  13   10.34    2.45
  -5  -6 -13    8.76    2.30
  -5  -6  13    8.81    2.42
  -5   6 -13   10.39    2.36
   5  -6 -13    8.84    2.39
   0  -7 -13   37.45    3.09
   0   7 -13   36.44    3.35
   0  -7  13   39.39    3.39
   1   7 -13   19.04    2.54
   1  -7  13   17.27    2.85
   1   7  13   21.86    2.51
  -1   7 -13   22.79    2.86
   1  -7 -13   26.15    2.78
  -1  -7  13   22.83    2.81
   2   7 -13   33.62    3.30
   2   7  13   42.82    3.48
   2  -7 -13   41.50    3.45
  -2   7 -13   43.15    3.67
  -2  -7  13   43.80    3.66
   3   7 -13   34.52    3.24
  -3   7  13   31.55    3.43
  -3   7 -13   30.12    3.23
   3  -7 -13   25.41    3.05
   3   7  13   26.72    3.09
  -3  -7  13   26.81    3.22
  -4   7  13   43.55    4.13
   4   7 -13   38.86    3.70
   4  -7 -13   47.49    4.02
  -4  -7  13   49.51    4.15
   4   7  13   44.95    3.80
  -4   7 -13   43.77    3.71
  -5   7 -13   29.77    3.36
   0   8 -13   12.11    2.55
   0  -8  13    9.14    2.25
   1  -8  13   14.11    2.73
   1   8 -13   15.91    2.48
   1   8  13    9.36    2.05
   1  -8 -13    9.68    2.16
  -1   8 -13    8.76    2.30
  -1  -8  13    8.47    2.23
   2   8 -13    3.86    1.84
  -2   8 -13    5.70    1.98
   2  -8 -13    4.24    2.02
  -2  -8  13    5.82    2.18
   2   8  13    4.18    1.88
   3   8 -13   12.48    2.70
   3   8  13    8.75    2.28
  -3  -8  13    8.62    2.47
  -3   8 -13    9.11    2.36
   3  -8 -13    8.76    2.29
   0  -9  13    0.54    2.09
   1  -9  13   66.46    5.19
   1   9  13   70.08    4.82
   1  -9 -13   73.31    4.99
   0   0  14   64.32    4.19
   0   0 -14   65.62    3.75
   0   0 -14   62.89    3.38
   1   0  14   54.45    3.87
   1   0 -14   55.45    3.30
   1   0 -14   54.63    3.15
  -1   0 -14   56.07    3.39
  -1   0  14   51.41    3.86
  -2   0  14   87.42    5.50
  -2   0 -14   97.13    5.27
   2   0  14   96.20    5.56
   2   0 -14   90.24    4.89
   2   0 -14   93.72    4.99
   3   0 -14   35.09    2.69
  -3   0  14   34.04    2.91
  -3   0 -14   34.58    2.74
   3   0  14   34.48    2.90
  -4   0 -14   22.22    2.40
   4   0 -14   23.75    2.34
   4   0  14   23.40    2.47
  -4   0  14   25.90    2.68
  -5   0 -14    8.38    1.91
   5   0  14    8.85    2.13
   5   0 -14    7.09    1.84
  -5   0  14    6.89    1.73
   6   0  14   23.16    2.91
   6   0 -14   21.30    2.90
  -6   0  14   20.12    2.84
  -6   0 -14   21.85    2.93
  -7   0 -14   24.64    3.29
  -7   0  14   27.12    3.32
   0   1 -14   97.50    5.28
   0  -1 -14   98.11    4.87
   0  -1  14   97.10    5.68
   0  -1 -14   98.09    5.19
   0   1  14   98.92    5.85
   0   1 -14   95.79    4.93
  -1   1  14   35.33    3.20
   1   1 -14   33.37    2.46
   1  -1  14   37.16    3.00
   1   1 -14   35.74    2.65
  -1  -1 -14   35.29    2.57
  -1   1 -14   40.38    2.70
   1  -1 -14   39.44    2.48
   1   1  14   42.48    3.18
  -1  -1  14   40.35    2.97
   1  -1 -14   39.06    2.50
   2   1 -14  320.90   15.54
  -2   1  14  307.90   16.58
   2   1 -14  321.69   15.56
   2  -1  14  319.56   16.42
  -2  -1 -14  322.60   15.76
  -2   1 -14  335.70   15.81
   2  -1 -14  351.12   15.62
   2   1  14  341.89   16.71
  -2  -1  14  345.28   16.62
  -3   1  14    6.18    1.58
  -3  -1 -14    5.18    1.39
   3   1 -14    6.30    1.42
   3  -1  14    6.17    1.50
   3  -1 -14    8.02    1.64
  -3   1 -14    9.52    1.81
   3   1  14    8.87    1.82
  -3  -1  14    8.27    1.88
  -4   1  14  258.77   13.32
   4  -1  14  263.50   13.26
   4   1 -14  255.47   12.65
  -4  -1 -14  258.21   12.77
  -4  -1  14  252.44   13.20
   4  -1 -14  260.11   12.71
  -4   1 -14  258.35   12.80
   4   1  14  245.99   13.24
   5  -1  14   17.91    2.53
   5   1 -14   18.69    2.33
  -5   1  14   16.51    2.35
  -5  -1 -14   15.60    2.27
  -5  -1  14   20.58    2.60
  -5   1 -14   19.07    2.56
   5  -1 -14   20.20    2.52
   5   1  14   21.02    2.62
  -6  -1 -14   38.87    3.63
  -6   1  14   34.54    3.62
   6   1 -14   35.82    3.61
   6  -1  14   37.05    3.74
  -6  -1  14   49.54    3.81
   6   1  14   46.34    3.74
   6  -1 -14   50.50    3.91
  -6   1 -14   51.79    3.82
  -7  -1 -14   23.82    3.16
  -7   1  14   18.90    2.88
  -7  -1  14   24.92    3.20
  -7   1 -14   23.16    3.10
   0  -2  14   39.94    2.49
   0  -2  14   39.23    2.90
   0  -2 -14   38.35    2.39
   0  -2 -14   36.15    2.55
   0   2  14   41.85    3.27
   0   2 -14   37.56    2.79
  -1   2  14   19.67    2.45
  -1  -2 -14   22.19    2.09
   1   2 -14   21.90    1.97
   1  -2  14   21.94    2.23
   1   2 -14   21.79    2.13
  -1  -2  14   26.90    2.35
   1   2  14   25.89    2.76
   1  -2 -14   26.48    1.88
  -1   2 -14   25.55    2.22
   1  -2 -14   26.85    1.99
   2  -2  14    3.44    1.26
   2   2 -14    2.71    1.15
  -2   2  14    2.49    1.32
   2   2 -14    1.86    1.00
  -2  -2 -14    3.40    1.12
  -2  -2  14    3.92    1.30
   2   2  14    3.59    1.48
  -2   2 -14    2.38    1.16
   2  -2 -14    3.89    1.17
   3   2 -14   14.12    2.04
  -3   2  14   15.11    2.38
   3  -2  14   14.81    1.94
  -3  -2 -14   13.22    1.83
   3   2  14   21.23    2.55
  -3   2 -14   18.22    2.08
  -3  -2  14   20.18    2.19
   3  -2 -14   18.92    2.10
   4   2 -14   17.29    2.10
  -4  -2 -14   18.19    2.13
   4  -2  14   18.74    2.13
  -4   2  14   17.56    2.28
  -4   2 -14    9.67    1.94
   4   2  14   12.06    2.27
  -4  -2  14   11.32    2.17
   4  -2 -14   11.23    2.11
   5   2 -14   15.03    2.46
   5  -2  14   16.92    2.47
  -5   2  14   14.92    2.32
  -5  -2 -14   15.13    2.30
   5   2  14   17.52    2.45
  -5   2 -14   19.09    2.57
   5  -2 -14   17.81    2.56
  -5  -2  14   20.18    2.50
  -6  -2 -14   10.92    2.25
  -6   2  14    7.13    2.00
   6   2 -14    8.83    2.24
   6  -2  14    8.52    2.08
   6   2  14    6.90    2.01
  -6   2 -14    4.31    1.77
   6  -2 -14    4.90    2.04
  -7  -2 -14   17.68    2.97
   0  -3 -14   41.88    2.63
   0  -3  14   40.74    2.75
   0  -3  14   41.63    2.93
   0  -3 -14   40.11    2.70
   0   3 -14   40.57    3.07
   0   3  14   44.80    3.48
  -1   3  14   73.99    4.52
   1  -3  14   71.89    3.88
  -1  -3 -14   68.44    3.74
   1   3 -14   70.07    3.93
   1  -3 -14   53.12    3.41
   1   3  14   55.71    4.30
  -1  -3  14   54.59    3.57
   1  -3 -14   54.92    3.54
  -1  -3  14   55.21    3.78
  -1   3 -14   52.75    3.80
  -2  -3 -14   76.10    4.57
   2   3 -14   75.96    4.54
   2   3 -14   73.98    4.58
   2  -3  14   74.72    4.61
  -2   3  14   71.23    4.96
   2   3  14   83.87    5.36
   2  -3 -14   83.77    4.55
  -2  -3  14   85.34    4.80
  -2   3 -14   82.81    4.80
   3   3 -14   80.54    4.80
  -3  -3 -14   75.95    4.65
   3  -3  14   80.05    4.80
   3   3 -14   73.76    4.54
  -3   3  14   77.98    5.10
  -3   3 -14   80.76    4.92
   3   3  14   80.81    5.20
   3  -3 -14   79.48    4.71
   4   3 -14   44.48    3.64
  -4   3  14   42.44    3.77
   4  -3  14   47.81    3.58
  -4  -3 -14   45.59    3.57
   4  -3 -14   54.65    3.75
   4   3  14   49.37    3.72
  -4   3 -14   53.61    3.66
  -5   3  14   50.13    3.97
   5  -3  14   53.05    3.90
  -5  -3 -14   49.64    3.94
   5   3 -14   52.31    4.06
  -5   3 -14   52.97    3.97
   5  -3 -14   49.39    3.99
   5   3  14   50.79    4.00
  -6  -3 -14   22.93    3.05
  -6   3  14   23.37    2.95
   6   3 -14   22.77    3.16
   6  -3  14   23.71    3.10
   6   3  14   25.40    2.98
  -6   3 -14   24.93    3.06
   6  -3 -14   25.51    3.17
   0   4  14    0.06    1.34
   0  -4  14   -0.78    1.04
   0   4 -14    0.16    1.19
   0  -4 -14   -0.13    0.87
   0  -4 -14    0.17    0.89
   1  -4  14   66.12    3.95
   1   4 -14   68.74    4.15
  -1   4  14   60.68    4.58
  -1  -4 -14   67.75    4.01
  -1  -4  14   67.38    4.09
  -1   4 -14   66.67    4.25
   1   4  14   66.09    4.69
   1  -4 -14   68.52    3.94
   2  -4  14   30.09    2.54
  -2   4  14   30.06    3.02
  -2  -4 -14   30.35    2.47
   2   4 -14   29.07    2.51
   2   4  14   28.62    3.34
   2  -4 -14   29.42    2.52
  -2  -4  14   28.65    2.64
  -2   4 -14   30.48    2.75
  -3   4  14   60.83    4.29
   3   4 -14   57.97    3.77
  -3  -4 -14   54.58    3.78
   3   4 -14   59.72    4.01
   3  -4  14   59.73    3.77
   3   4  14   52.03    4.28
  -3   4 -14   52.19    4.01
   3  -4 -14   52.34    3.78
  -3  -4  14   49.72    3.68
   4   4 -14    1.43    1.68
  -4   4  14    3.07    1.62
  -4  -4 -14    2.14    1.43
   4  -4  14    2.77    1.47
  -4   4 -14    2.38    1.72
   4   4  14    1.12    1.60
   4  -4 -14    3.04    1.66
  -5   4  14   33.81    3.50
   5   4 -14   32.72    3.43
  -5  -4 -14   33.08    3.33
   5  -4  14   34.69    3.24
   5   4  14   35.72    3.50
   5  -4 -14   34.37    3.38
  -5   4 -14   30.80    3.36
   6   4 -14    2.97    1.98
  -6  -4 -14    4.73    1.95
   6  -4  14    4.21    1.83
  -6   4  14    4.36    2.07
   6  -4 -14    1.50    1.97
   6   4  14    1.38    1.91
  -6   4 -14    1.02    1.82
   0   5 -14    6.04    1.61
   0  -5  14    8.72    1.99
   0   5  14    4.81    1.63
   0  -5 -14    5.24    1.28
  -1  -5 -14  128.93    6.73
  -1   5  14  120.26    7.44
   1   5 -14  124.43    6.97
   1   5  14  121.88    7.46
  -1   5 -14  126.07    7.01
   1  -5 -14  127.55    6.67
  -1  -5  14  133.88    6.90
  -2   5  14    7.95    1.92
  -2  -5 -14    7.22    1.59
   2   5 -14    8.70    1.99
   2  -5 -14    6.88    1.62
   2   5  14    4.91    1.93
  -2   5 -14    8.13    1.92
  -2  -5  14    6.74    1.69
   3   5 -14   45.80    3.32
  -3   5  14   40.53    3.48
  -3  -5 -14   44.17    3.27
  -3  -5  14   32.97    3.26
   3   5  14   34.48    3.52
   3  -5 -14   35.22    3.13
  -3   5 -14   36.04    3.37
  -4   5  14    4.18    1.91
  -4  -5 -14    1.76    1.62
   4  -5 -14    2.21    1.60
  -4   5 -14    1.91    1.77
  -4  -5  14    2.57    1.73
   4   5  14    2.34    1.74
  -5  -5 -14   73.12    5.21
   5  -5  14   72.94    5.08
  -5   5  14   78.11    5.48
   5  -5 -14   84.30    5.45
  -5  -5  14   79.72    5.43
  -5   5 -14   81.16    5.38
   6  -5  14    2.30    1.89
   0  -6 -14    1.38    1.19
   0   6 -14    1.77    1.55
   0   6  14   -0.47    1.48
   0  -6  14    2.07    1.52
  -1  -6 -14   19.08    2.28
   1   6 -14   18.56    2.41
  -1   6  14   17.37    2.80
  -1   6 -14   24.84    2.62
   1   6  14   25.39    3.16
  -1  -6  14   27.30    2.71
   1  -6 -14   28.86    2.51
  -2  -6 -14    8.98    2.04
   2   6 -14    8.83    2.00
  -2   6  14    9.46    2.29
   2  -6 -14   12.41    2.09
  -2  -6  14    9.61    2.22
  -2   6 -14    9.94    2.15
  -3  -6 -14    4.41    1.73
  -3   6  14    4.13    1.93
   3   6 -14    3.11    1.70
  -3   6 -14    7.83    2.08
  -3  -6  14   11.54    2.16
   3  -6 -14    8.93    1.99
  -4  -6 -14    3.88    1.88
  -4   6  14    3.25    2.05
  -4   6 -14    4.57    2.04
   4  -6 -14    5.27    1.89
  -4  -6  14    3.29    1.85
  -5   6  14   17.50    3.16
  -5   6 -14   18.22    2.95
   5  -6 -14   13.64    2.89
   0  -7  14   25.49    2.91
   0   7 -14   24.02    2.90
   1   7 -14   42.77    3.35
  -1  -7  14   32.60    3.26
   1   7  14   28.75    2.92
  -1   7 -14   29.41    3.09
   1  -7 -14   31.21    2.99
   2   7 -14   45.18    3.75
   2  -7 -14   44.80    3.69
   2   7  14   49.28    3.67
  -2  -7  14   52.26    4.05
  -2   7 -14   47.07    3.97
  -3   7  14   11.23    2.54
   3   7 -14   12.89    2.58
  -3  -7 -14   14.39    2.51
   3  -7 -14   10.74    2.53
  -3   7 -14   13.85    2.70
  -3  -7  14   12.19    2.69
   4   7 -14   40.39    3.80
  -4   7  14   49.68    4.14
   4  -7 -14   40.80    3.86
  -4   7 -14   36.96    3.79
   0   8 -14   13.89    2.50
   0  -8  14   13.53    2.70
   1   8 -14    6.07    2.03
  -1   8 -14    5.19    1.95
   1  -8 -14    3.98    1.93
   1   8  14    4.86    1.82
  -1  -8  14    2.94    2.03
   2   8 -14   23.39    2.88
  -2   8 -14   19.90    3.10
   2  -8 -14   18.02    2.83
  -2  -8  14   16.75    3.03
   2   8  14   17.26    2.59
   3  -8 -14    7.90    2.28
   0  -9  14   64.41    5.01
   0   0  15    1.41    1.14
   0   0 -15    0.46    0.83
   1   0 -15  304.38   14.23
   1   0  15  305.24   15.41
  -1   0  15  302.17   15.44
   1   0 -15  298.31   14.38
  -1   0 -15  305.59   14.57
  -2   0 -15   17.15    2.05
  -2   0  15   17.91    2.41
   2   0 -15   16.96    1.83
   2   0  15   16.89    2.21
   3   0 -15  167.56    8.64
   3   0  15  170.90    9.26
  -3   0  15  172.07    9.31
  -3   0 -15  169.08    8.80
   4   0  15   -0.18    1.26
   4   0 -15    0.54    1.36
  -4   0  15   -1.30    1.37
  -4   0 -15    0.16    1.28
   5   0 -15  166.58    8.93
  -5   0  15  165.77    9.25
  -5   0 -15  169.89    8.97
   5   0  15  163.70    9.25
  -6   0 -15    0.29    1.77
   6   0 -15   -0.32    1.71
   6   0  15   -0.14    1.57
  -6   0  15   -0.28    1.56
  -7   0 -15   70.25    5.16
  -7   0  15   67.90    5.17
   0   1 -15   27.91    2.30
   0   1  15   24.92    2.75
   0  -1 -15   26.61    2.08
   0  -1  15   25.75    2.57
   1  -1  15    3.53    1.40
   1   1 -15    4.14    1.18
  -1   1  15    3.23    1.41
   1   1 -15    2.00    0.92
  -1  -1 -15    2.93    1.06
  -1   1 -15    6.36    1.36
  -1  -1  15    6.54    1.51
   1  -1 -15    6.29    1.23
   1   1  15    7.92    1.87
   1  -1 -15    6.39    1.30
  -2   1  15   24.80    2.81
  -2  -1 -15   22.62    2.36
   2  -1  15   27.64    2.57
   2   1 -15   25.35    2.24
   2   1 -15   26.21    2.21
  -2  -1  15   28.72    2.63
   2   1  15   26.62    2.73
   2  -1 -15   30.83    2.29
  -2   1 -15   29.84    2.49
   3  -1  15    5.44    1.52
  -3  -1 -15    6.19    1.48
  -3   1  15    6.60    1.74
   3   1 -15    8.01    1.74
  -3   1 -15   10.39    1.91
  -3  -1  15   12.86    1.93
   3  -1 -15   11.36    1.80
   3   1  15   10.63    2.01
  -4   1  15   21.26    2.54
   4  -1  15   21.94    2.57
   4   1 -15   19.73    2.22
  -4  -1 -15   22.08    2.37
   4   1  15   18.21    2.55
   4  -1 -15   16.96    2.34
  -4   1 -15   15.40    2.37
  -4  -1  15   17.64    2.36
  -5  -1 -15    0.04    1.43
   5  -1  15    1.63    1.51
   5   1 -15    0.06    1.53
  -5   1  15    0.24    1.60
  -5  -1  15    5.89    1.85
   5  -1 -15    4.84    1.78
  -5   1 -15    4.08    1.74
   5   1  15    2.63    1.70
   6  -1  15    9.30    2.26
  -6   1  15    7.82    2.08
  -6  -1 -15    9.29    2.27
   6   1 -15    9.27    2.27
  -6   1 -15    8.89    2.18
   6   1  15    7.06    2.07
   6  -1 -15    7.93    2.20
  -6  -1  15    8.55    2.20
  -7  -1 -15    6.77    2.28
  -7   1 -15    4.57    1.98
  -7  -1  15    5.67    2.15
   0  -2  15   18.92    2.18
   0   2 -15   18.81    2.04
   0  -2 -15   19.53    1.87
   0   2  15   21.66    2.63
  -1  -2 -15   77.55    4.36
   1   2 -15   75.71    4.45
  -1   2  15   81.82    5.06
   1  -2  15   76.53    4.62
   1   2 -15   80.30    4.28
   1  -2 -15   74.29    4.16
   1   2  15   73.73    5.03
  -1   2 -15   67.89    4.38
  -1  -2  15   69.25    4.58
   1  -2 -15   71.92    4.13
  -2   2  15  132.15    7.92
   2   2 -15  129.52    7.21
  -2  -2 -15  131.38    7.33
   2   2 -15  133.43    7.22
   2  -2  15  135.06    7.59
  -2   2 -15  147.15    7.48
  -2  -2  15  147.17    7.82
   2   2  15  152.12    8.24
   2  -2 -15  157.34    7.33
  -3  -2 -15   64.90    4.02
   3   2 -15   64.09    3.95
  -3   2  15   62.46    4.39
   3  -2  15   60.67    4.05
  -3  -2  15   54.75    4.04
   3   2  15   53.43    4.33
   3  -2 -15   57.31    3.83
  -3   2 -15   57.84    4.03
  -4   2  15   99.05    6.26
   4   2 -15   98.72    5.83
  -4  -2 -15   96.83    5.87
   4  -2  15   96.66    5.96
  -4  -2  15   98.34    6.03
  -4   2 -15   98.56    5.91
   4  -2 -15  107.17    5.90
   4   2  15  102.81    6.21
  -5   2  15   42.16    3.93
  -5  -2 -15   45.42    3.79
   5  -2  15   47.03    3.86
   5   2 -15   44.63    3.79
  -5  -2  15   49.46    3.88
   5   2  15   50.57    3.99
   5  -2 -15   53.62    3.90
  -5   2 -15   48.01    3.69
  -6  -2 -15   14.44    2.75
  -6   2  15   13.21    2.77
   6  -2  15   13.96    2.82
   6   2 -15   16.42    2.83
   6   2  15   20.73    3.01
   6  -2 -15   16.88    2.84
  -6   2 -15   18.13    2.60
  -7   2 -15   45.22    3.96
   0  -3  15    2.33    1.19
   0  -3  15    1.23    0.99
   0  -3 -15    2.02    1.06
   0   3  15    2.20    1.51
   0   3 -15    2.25    1.23
   1  -3  15    8.37    1.70
   1   3 -15    9.08    1.77
  -1  -3 -15    7.90    1.41
  -1   3  15    9.36    2.20
   1   3  15    5.52    1.77
  -1   3 -15    4.94    1.46
  -1  -3  15    5.54    1.28
   1  -3 -15    4.99    1.17
  -1  -3  15    5.73    1.34
   2   3 -15   75.26    4.33
  -2  -3 -15   71.67    4.32
   2   3 -15   70.18    4.26
   2  -3  15   75.04    4.41
  -2   3  15   73.96    4.92
   2   3  15   66.36    5.00
  -2   3 -15   65.30    4.38
   2  -3 -15   66.28    4.15
  -2  -3  15   65.99    4.38
   3   3 -15    9.53    2.01
   3  -3  15   10.62    1.94
  -3   3  15   14.37    2.35
  -3  -3 -15   10.03    1.73
  -3   3 -15    3.91    1.54
   3  -3 -15    6.85    1.60
   3   3  15    5.83    1.98
   4   3 -15   26.11    2.79
   4  -3  15   26.02    2.65
  -4   3  15   25.38    2.95
  -4  -3 -15   23.98    2.49
   4  -3 -15   20.96    2.62
  -4   3 -15   21.16    2.68
   4   3  15   20.29    2.68
   5   3 -15    7.03    2.09
  -5  -3 -15    6.47    1.98
  -5   3  15    6.61    1.95
   5  -3  15    7.31    1.99
   5  -3 -15    8.35    2.13
   5   3  15    9.18    2.31
  -5   3 -15    7.56    2.05
   6  -3  15    7.17    2.06
   6   3 -15    8.09    2.18
  -6  -3 -15    4.43    1.98
  -6   3  15    6.42    2.10
   6   3  15    6.35    2.25
  -6   3 -15    6.15    2.01
   6  -3 -15    6.18    2.21
   0   4 -15  123.39    6.80
   0   4  15  119.86    7.29
   0  -4  15  123.57    6.55
   0  -4 -15  128.39    6.48
   1   4 -15   25.93    2.47
  -1   4  15   23.47    2.95
   1  -4  15   25.66    2.31
  -1  -4 -15   23.94    2.34
  -1   4 -15   32.55    2.72
  -1  -4  15   26.00    2.41
   1  -4 -15   31.46    2.46
   1   4  15   31.04    3.04
  -2   4  15  245.08   12.85
   2  -4  15  250.68   12.21
  -2  -4 -15  238.83   11.91
   2   4 -15  248.11   12.03
   2   4  15  226.01   13.01
  -2   4 -15  238.35   12.19
   2  -4 -15  237.39   11.83
  -2  -4  15  238.55   11.93
   3   4 -15   20.73    2.44
  -3   4  15   21.70    2.82
  -3  -4 -15   20.12    2.28
   3  -4  15   22.11    2.44
   3   4 -15   20.20    2.61
  -3  -4  15   22.18    2.52
  -3   4 -15   24.53    2.81
   3   4  15   23.29    3.10
   3  -4 -15   23.48    2.48
  -4  -4 -15  161.71    8.80
   4   4 -15  161.41    8.88
   4  -4  15  166.09    8.94
  -4   4  15  157.39    9.32
  -4   4 -15  172.75    9.07
   4  -4 -15  166.70    8.82
   4   4  15  161.68    9.23
   5   4 -15   19.51    2.73
  -5   4  15   17.94    2.94
   5  -4  15   16.94    2.52
  -5  -4 -15   19.95    2.84
   5  -4 -15   19.81    2.90
   5   4  15   15.97    3.04
  -5   4 -15   22.39    3.01
   6  -4  15   70.80    4.99
  -6   4 -15   60.16    4.74
   6   4  15   63.51    4.93
   0  -5 -15   66.93    4.01
   0  -5  15   67.49    4.25
   0   5  15   62.85    4.64
   0   5 -15   69.12    4.40
   1   5 -15    1.56    1.33
  -1  -5 -15    1.82    1.17
  -1   5  15    1.67    1.63
   1  -5 -15    2.88    1.29
  -1   5 -15    2.44    1.44
  -1  -5  15    2.45    1.42
   1   5  15    3.30    1.78
  -2   5  15   35.16    3.36
   2   5 -15   32.68    3.00
  -2  -5 -15   27.96    2.63
  -2  -5  15   34.90    3.01
   2  -5 -15   30.92    2.79
   2   5  15   31.26    3.34
  -2   5 -15   34.85    3.22
  -3  -5 -15    1.10    1.49
   3   5 -15    0.27    1.43
  -3   5  15    1.50    1.69
   3  -5 -15    1.12    1.51
   3   5  15    1.89    1.86
  -3  -5  15    0.50    1.41
  -3   5 -15    0.34    1.64
  -4  -5 -15   20.71    2.55
  -4   5  15   20.47    3.05
   4   5  15   18.36    2.87
  -4   5 -15   19.51    2.70
   4  -5 -15   22.06    2.79
  -4  -5  15   23.52    2.94
   5  -5  15    0.88    1.67
  -5  -5 -15    1.25    1.92
  -5   5  15    2.90    2.06
  -5  -5  15    0.90    1.90
  -5   5 -15    1.46    1.80
   5  -5 -15   -1.22    1.77
   6  -5  15    2.59    1.97
  -6   5 -15    1.68    2.09
   0   6  15   77.22    5.30
   0  -6  15   74.97    4.86
   0   6 -15   76.71    4.97
  -1   6  15   24.80    3.18
   1   6 -15   23.92    2.89
  -1  -6 -15   23.95    2.59
  -1  -6  15   33.65    3.02
  -1   6 -15   33.42    3.09
   1  -6 -15   34.00    2.72
   1   6  15   28.41    3.25
  -2  -6 -15   56.10    3.85
  -2   6  15   61.15    4.53
   2   6 -15   59.46    4.24
   2  -6 -15   55.29    3.92
  -2  -6  15   54.80    4.11
  -2   6 -15   49.29    4.07
   3   6 -15   19.17    2.70
  -3   6  15   22.65    2.90
  -3  -6 -15   23.17    2.70
  -3   6 -15   20.21    2.89
   3  -6 -15   19.11    2.67
  -3  -6  15   19.69    2.58
  -4   6  15   58.16    4.66
  -4  -6 -15   58.81    4.12
  -4   6 -15   49.34    4.26
  -4  -6  15   48.44    4.22
   4  -6 -15   44.65    4.06
  -5   6 -15   16.79    3.06
   0   7 -15    1.79    1.63
   0  -7  15    0.63    1.70
  -1  -7 -15    1.27    1.36
   1   7 -15    1.02    1.63
  -1   7 -15    1.79    1.89
  -1  -7  15    1.11    1.75
   1  -7 -15   -0.30    1.45
  -2  -7 -15   10.92    2.07
  -2   7  15    9.78    2.46
   2   7 -15    8.81    2.11
   2  -7 -15    7.61    2.02
  -2   7 -15    8.49    2.26
  -2  -7  15    8.97    2.27
  -3   7  15    1.73    2.03
   3   7 -15    1.46    1.85
  -3  -7 -15    1.66    1.80
  -3  -7  15    2.24    1.97
  -3   7 -15    3.09    1.83
   3  -7 -15    3.15    1.95
  -4   7  15   17.08    2.96
  -4   7 -15   14.18    2.91
   0  -8  15    9.44    2.33
   0   8 -15   10.55    2.48
   1   8 -15   57.28    4.64
  -1   8 -15   56.81    4.63
   1   8  15   61.26    4.34
  -1  -8  15   61.06    4.64
   2   8 -15   12.62    2.61
  -2  -8 -15   14.70    2.64
   2  -8 -15   14.19    2.68
   2   8  15   12.27    2.65
  -2  -8  15   16.32    3.04
   0   0 -16  118.76    6.34
   0   0  16  122.23    6.98
   1   0  16   21.36    2.46
  -1   0 -16   21.44    2.15
  -1   0  16   21.14    2.44
   1   0 -16   21.90    2.09
   1   0 -16   22.41    1.82
  -2   0  16  133.02    7.71
   2   0 -16  130.55    6.84
  -2   0 -16  136.09    7.16
   3   0  16    2.71    1.55
  -3   0  16    1.76    1.40
  -3   0 -16    1.85    1.28
   3   0 -16    2.72    1.31
  -4   0  16  164.71    9.14
   4   0 -16  160.65    8.55
  -4   0 -16  167.41    8.81
   4   0  16  160.55    9.04
  -5   0 -16    7.67    2.06
  -5   0  16    7.41    2.10
   5   0  16    7.06    2.03
   5   0 -16    6.48    1.83
   6   0  16   39.89    3.79
  -6   0 -16   45.21    3.81
   6   0 -16   43.46    3.86
  -6   0  16   43.48    4.01
   0  -1 -16   38.91    2.75
   0   1 -16   37.27    2.75
   0   1  16   38.01    3.23
   0  -1  16   39.05    3.08
  -1   1  16    4.19    1.54
  -1  -1 -16    2.88    1.13
   1   1 -16    4.16    1.11
   1  -1  16    4.36    1.52
   1   1 -16    4.07    1.29
   1   1  16    6.45    1.68
  -1  -1  16    5.95    1.46
  -1   1 -16    4.66    1.28
   1  -1 -16    5.60    1.31
   1  -1 -16    5.95    1.32
  -2   1  16   22.64    2.68
  -2  -1 -16   26.41    2.40
   2   1 -16   25.22    2.20
   2  -1  16   23.86    2.70
  -2   1 -16   24.70    2.41
   2   1  16   22.69    2.68
  -2  -1  16   20.38    2.59
   2  -1 -16   22.76    2.14
  -3  -1 -16   25.63    2.49
   3   1 -16   27.62    2.55
   3  -1  16   26.26    2.84
  -3   1  16   25.39    2.98
   3  -1 -16   30.07    2.59
   3   1  16   28.33    2.90
  -3  -1  16   30.94    2.94
  -3   1 -16   28.97    2.57
   4  -1 -16   16.66    2.32
   4   1  16   16.72    2.40
  -4  -1  16   17.55    2.58
  -4   1 -16   16.74    2.42
  -5  -1 -16    6.80    1.88
   5   1 -16    6.70    1.93
   5  -1  16    7.27    1.94
  -5   1  16    5.69    1.92
   5  -1 -16    4.66    1.83
  -5   1 -16    4.24    1.81
   5   1  16    4.79    2.01
  -5  -1  16    5.27    1.91
   6  -1  16   22.37    2.99
  -6  -1 -16   20.84    3.05
   6   1 -16   23.44    3.16
  -6   1  16   23.01    3.25
   6   1  16   27.27    3.19
  -6  -1  16   27.48    3.06
   6  -1 -16   25.35    3.14
  -6   1 -16   28.43    3.20
  -7  -1  16    5.67    2.28
   0   2  16    9.12    2.01
   0   2 -16    9.10    1.85
   0  -2 -16    8.75    1.53
   0  -2  16    9.22    1.71
   1   2 -16  115.03    6.13
  -1  -2 -16  114.19    6.30
   1   2 -16  123.54    6.46
   1  -2  16  113.92    6.66
  -1   2  16  119.59    7.14
   1  -2 -16  122.64    6.12
  -1   2 -16  116.60    6.50
   1   2  16  119.78    7.06
  -1  -2  16  119.32    6.70
   2  -2  16   96.65    5.78
  -2  -2 -16   93.02    5.42
  -2   2  16   92.35    6.12
   2   2 -16   97.61    5.43
   2   2 -16   96.19    5.37
  -2   2 -16   99.37    5.57
   2   2  16   95.48    6.23
  -2  -2  16   95.98    5.82
   2  -2 -16  102.58    5.41
   3  -2  16   50.79    3.61
  -3  -2 -16   54.86    3.57
  -3   2  16   54.16    4.10
   3   2 -16   55.51    3.61
   3  -2 -16   46.65    3.44
  -3  -2  16   46.36    3.77
  -3   2 -16   42.92    3.50
   3   2  16   44.11    4.01
   4  -2  16   33.90    3.11
  -4   2  16   36.51    3.26
  -4  -2 -16   38.11    3.09
   4   2 -16   35.01    3.03
   4   2  16   22.30    2.87
   4  -2 -16   24.09    2.77
  -4  -2  16   28.14    2.99
  -4   2 -16   24.22    2.76
   5   2 -16   52.79    3.94
  -5   2  16   48.02    4.09
   5  -2  16   51.96    4.02
  -5  -2 -16   54.21    3.97
   5  -2 -16   48.45    3.96
  -5   2 -16   49.82    4.05
   5   2  16   50.71    4.21
  -5  -2  16   52.23    4.14
  -6  -2 -16   25.01    3.11
   6   2 -16   20.18    3.04
  -6   2  16   23.18    3.25
   6  -2  16   25.10    3.28
   6   2  16   14.54    3.04
  -6   2 -16   15.09    2.92
   6  -2 -16   16.90    2.86
   0  -3 -16    9.62    1.59
   0  -3  16    9.93    1.81
   0   3 -16   11.35    2.01
   0   3  16    8.23    1.90
  -1  -3 -16   43.43    3.16
   1  -3  16   44.31    3.33
   1   3 -16   43.71    3.33
  -1   3  16   42.66    3.72
  -1  -3  16   48.13    3.36
   1  -3 -16   49.32    3.12
  -1  -3  16   49.43    3.15
   1   3  16   47.70    3.99
  -1   3 -16   46.52    3.43
   2   3 -16   21.03    2.32
   2  -3  16   22.47    2.25
  -2  -3 -16   19.77    2.27
  -2   3  16   18.67    2.77
   2   3 -16   21.05    2.35
   2   3  16   24.87    3.05
   2  -3 -16   25.80    2.27
  -2  -3  16   24.22    2.42
  -2   3 -16   23.05    2.60
   3   3 -16   95.14    5.66
   3  -3  16   92.51    5.73
  -3   3  16   84.55    6.00
  -3  -3 -16   91.68    5.62
  -3   3 -16  104.84    5.86
   3  -3 -16  109.68    5.73
   3   3  16  101.83    6.37
   4   3 -16   17.35    2.41
  -4  -3 -16   16.42    2.33
  -4   3  16   18.92    2.84
   4  -3  16   18.06    2.57
  -4   3 -16   24.36    2.83
   4  -3 -16   26.57    2.74
   4   3  16   21.91    2.97
   5  -3  16   27.47    3.08
  -5  -3 -16   24.20    2.85
  -5   3  16   26.11    3.09
   5   3 -16   27.24    3.20
  -5   3 -16   24.66    3.05
   5  -3 -16   25.17    3.03
   5   3  16   23.57    3.11
   6  -3  16    2.71    1.91
  -6  -3 -16    5.69    2.24
   6  -3 -16    6.18    2.26
   6   3  16    7.32    2.42
  -6   3 -16    7.04    2.25
   0   4 -16   59.22    4.17
   0  -4 -16   64.36    3.80
   0   4  16   60.68    4.59
   1   4 -16  245.13   11.82
  -1   4  16  240.42   12.68
  -1  -4 -16  243.80   11.61
  -1  -4  16  223.84   11.55
  -1   4 -16  232.65   11.93
   1   4  16  224.74   12.60
   1  -4 -16  232.69   11.44
   2  -4  16    9.33    1.84
   2   4 -16    9.83    1.85
  -2  -4 -16   10.55    1.78
  -2   4  16   12.77    2.34
  -2   4 -16    8.87    1.96
   2  -4 -16    8.34    1.84
   2   4  16    8.34    2.40
  -2  -4  16    9.18    1.96
   3  -4  16   88.56    5.39
  -3   4  16   84.61    5.83
  -3  -4 -16   80.43    5.33
   3   4 -16   83.45    5.47
  -3   4 -16   94.44    5.74
   3  -4 -16   93.89    5.41
  -3  -4  16   96.21    5.47
   3   4  16   97.98    6.29
  -4  -4 -16   22.45    2.58
   4   4 -16   20.36    2.65
   4  -4  16   24.40    2.56
  -4   4  16   19.00    2.97
   4  -4 -16   22.36    2.77
   4   4  16   25.19    3.22
  -4   4 -16   26.05    3.08
   5  -4  16  114.61    7.13
  -5  -4 -16  114.62    7.03
  -5   4  16  105.25    7.29
   5   4 -16  113.18    7.13
  -5   4 -16  127.69    7.21
   5   4  16  128.36    7.49
   5  -4 -16  124.08    7.06
   6  -4  16   15.41    2.97
  -6   4 -16   19.57    3.21
   6   4  16   18.46    3.11
   0   5  16    0.80    1.59
   0   5 -16    0.24    1.34
  -1  -5 -16   40.49    3.13
   1   5 -16   42.65    3.60
  -1   5  16   45.52    4.03
  -1  -5  16   50.59    3.49
  -1   5 -16   50.39    3.69
   1   5  16   50.03    4.09
  -2  -5 -16    1.46    1.40
   2   5 -16    1.91    1.52
  -2   5  16    4.09    1.81
  -2  -5  16    1.98    1.50
   2  -5 -16    2.86    1.45
  -2   5 -16    2.91    1.64
   2   5  16    0.81    1.75
   3   5 -16   31.11    2.93
  -3  -5 -16   27.57    2.80
  -3   5  16   27.54    3.09
   3  -5 -16   21.46    2.69
  -3   5 -16   21.97    2.98
  -3  -5  16   21.66    2.85
   3   5  16   21.52    3.25
  -4   5  16    1.11    1.78
  -4  -5 -16   -0.01    1.66
   4  -5 -16    1.94    1.80
  -4   5 -16    2.38    1.96
  -4  -5  16    0.92    1.80
   4   5  16    0.34    1.84
  -5   5  16   33.63    3.83
   5  -5 -16   25.97    3.11
  -5  -5  16   30.59    3.53
  -5   5 -16   28.28    3.49
   0   6  16    2.26    1.77
   0   6 -16    1.96    1.68
  -1   6  16   64.79    4.81
  -1  -6 -16   66.22    4.22
   1   6 -16   67.22    4.53
  -1  -6  16   63.08    4.40
  -1   6 -16   65.42    4.64
   1   6  16   60.13    4.80
  -2   6  16    4.59    2.09
   2   6 -16    4.23    1.86
  -2  -6 -16    4.77    1.73
  -2   6 -16    4.62    1.92
   2  -6 -16    5.09    1.80
  -2  -6  16    4.72    1.82
   3   6 -16   29.26    3.13
  -3   6  16   31.18    3.39
  -3  -6 -16   27.28    2.98
  -3   6 -16   25.12    3.22
   3  -6 -16   23.37    2.92
  -3  -6  16   25.35    3.08
  -4  -6 -16   13.55    2.66
  -4   6  16   13.10    2.74
  -4   6 -16   15.03    2.66
  -4  -6  16   15.38    2.92
   4  -6 -16   13.64    2.76
   0   7 -16    3.16    1.97
   1   7 -16   26.64    3.22
  -1  -7 -16   23.81    2.53
  -1   7 -16   25.40    3.02
  -1  -7  16   24.33    3.02
   2   7 -16    9.48    2.30
  -2   7  16    7.43    2.37
  -2  -7 -16    8.87    2.10
  -2   7 -16   12.90    2.73
  -2  -7  16   12.66    2.70
   2  -7 -16   11.79    2.44
  -3  -7 -16   11.08    2.54
  -3   7  16   13.21    3.13
   3   7 -16   12.88    2.72
  -3   7 -16   14.71    2.65
  -3  -7  16   13.65    2.88
   3  -7 -16   16.45    2.75
  -1  -8  16    5.71    2.26
  -2  -8 -16   37.15    3.37
   2  -8 -16   35.08    3.49
   0   0  17    0.87    1.36
   0   0 -17    0.65    0.98
  -1   0 -17   14.24    1.95
   1   0  17   14.48    2.25
  -1   0  17   16.67    2.24
   1   0 -17   16.00    1.86
   2   0  17    1.70    1.47
  -2   0 -17    1.74    1.31
  -2   0  17    1.35    1.39
   2   0 -17    0.81    1.08
  -3   0  17    0.54    1.39
   3   0  17    1.54    1.64
   3   0 -17    0.85    1.27
  -3   0 -17    0.81    1.25
   4   0 -17    2.74    1.56
   4   0  17    1.15    1.54
  -4   0  17    1.45    1.71
  -4   0 -17    1.01    1.61
  -5   0  17   13.93    2.82
   5   0  17   11.59    2.70
   5   0 -17   15.89    2.56
  -5   0 -17   16.10    2.51
  -6   0  17   11.79    2.86
   6   0  17   11.26    2.58
   6   0 -17   14.04    2.74
  -6   0 -17   10.43    2.46
   0   1 -17  115.42    6.36
   0   1  17  119.56    6.96
   0  -1 -17  116.05    6.27
   0  -1  17  119.07    6.77
   1  -1  17  128.72    7.64
   1   1 -17  128.26    7.14
  -1  -1 -17  128.90    7.12
  -1   1  17  129.75    7.87
   1  -1 -17  144.45    7.02
   1   1  17  148.55    7.93
  -1  -1  17  141.73    7.66
   2   1 -17   19.63    2.14
   2  -1  17   18.99    2.45
  -2  -1 -17   18.51    2.10
  -2   1  17   15.73    2.63
   2   1  17   17.91    2.54
  -2  -1  17   19.86    2.39
   2  -1 -17   17.56    1.97
  -2   1 -17   19.67    2.28
   3  -1  17  133.02    7.54
   3   1 -17  135.32    7.03
  -3   1  17  136.32    7.76
  -3  -1 -17  134.28    7.19
   3  -1 -17  128.21    6.96
  -3   1 -17  119.29    7.06
   3   1  17  121.24    7.61
  -3  -1  17  130.84    7.62
  -4   1  17   24.40    3.02
  -4  -1 -17   26.59    2.64
   4  -1  17   27.07    2.77
   4   1 -17   27.78    2.74
  -4  -1  17   18.38    2.61
   4   1  17   15.70    2.53
  -4   1 -17   17.86    2.41
   4  -1 -17   16.04    2.43
  -5   1  17  107.09    6.72
  -5  -1 -17  103.01    6.30
   5  -1  17  111.43    6.76
   5   1 -17  104.59    6.36
   5   1  17   98.24    6.63
  -5   1 -17   99.18    6.33
   5  -1 -17  104.02    6.30
  -5  -1  17  110.39    6.74
  -6   1  17    7.66    2.39
  -6  -1 -17    9.03    2.25
   6   1 -17    7.45    2.27
   6  -1  17    7.26    2.35
   6  -1 -17    5.90    2.11
  -6   1 -17    3.82    2.04
   6   1  17    6.47    2.24
  -6  -1  17    5.39    2.25
   0   2  17    6.62    1.86
   0  -2 -17    6.47    1.52
   0  -2  17    7.61    1.64
   0   2 -17    6.09    1.53
  -1   2  17    8.26    1.88
  -1  -2 -17    8.59    1.57
   1  -2  17    8.03    1.71
   1   2 -17    9.09    1.71
   1   2 -17    8.25    1.67
   1   2  17    7.50    1.87
  -1  -2  17    6.26    1.49
  -1   2 -17    6.64    1.64
  -2  -2 -17    6.13    1.53
   2   2 -17    3.86    1.37
   2  -2  17    5.75    1.58
   2   2 -17    4.42    1.38
  -2   2  17    4.72    1.75
   2   2  17    1.81    1.64
   2  -2 -17    2.46    1.24
  -2  -2  17    1.77    1.40
  -2   2 -17    3.06    1.47
  -3  -2 -17   10.45    1.86
  -3   2  17    9.82    2.37
   3  -2  17    9.44    2.12
   3   2 -17   11.29    2.06
   3  -2 -17    5.65    1.61
  -3  -2  17    6.26    1.80
   3   2  17    4.50    1.92
  -3   2 -17    6.24    1.82
   4  -2  17    5.94    1.90
   4   2 -17    4.48    1.76
  -4   2  17    4.16    1.82
  -4  -2 -17    5.49    1.78
  -4  -2  17    7.11    1.93
  -4   2 -17    8.08    2.06
   4  -2 -17    7.12    1.84
   4   2  17    7.20    2.06
   5   2 -17    1.07    1.81
  -5  -2 -17    0.89    1.75
   5  -2  17   -0.34    1.71
  -5   2  17   -0.32    1.69
   5  -2 -17    0.69    1.69
  -5   2 -17    0.44    1.77
   5   2  17    0.28    1.89
   6  -2  17    5.79    2.31
  -6  -2 -17    7.16    2.16
  -6   2  17    7.53    2.45
   6   2 -17    7.24    2.34
   6   2  17    3.88    2.20
   6  -2 -17    3.41    2.08
  -6   2 -17    4.61    2.19
   0  -3  17   62.99    4.05
   0  -3 -17   58.47    3.73
   0   3 -17   58.02    4.11
   0   3  17   62.24    4.59
   1   3 -17  109.32    6.07
  -1   3  17  111.17    6.73
  -1  -3 -17  106.77    5.88
   1  -3  17  110.41    6.15
  -1   3 -17  102.36    6.13
   1   3  17  105.94    6.69
  -1  -3  17   95.05    5.64
  -1  -3  17  103.00    6.05
   2   3 -17  199.18    9.57
   2  -3  17  198.19    9.97
   2   3 -17  197.02    9.63
  -2  -3 -17  194.76    9.64
  -2   3  17  189.77   10.49
   2  -3 -17  174.27    9.39
   2   3  17  168.46   10.50
  -2   3 -17  171.72    9.74
  -3   3  17   18.47    2.59
   3   3 -17   20.67    2.54
   3  -3  17   22.92    2.59
  -3  -3 -17   22.39    2.37
   3  -3 -17   18.89    2.39
   3   3  17   17.52    3.15
  -3   3 -17   16.69    2.60
   4   3 -17   91.07    5.72
  -4   3  17   83.98    6.10
  -4  -3 -17   86.63    5.61
   4  -3  17   89.65    5.86
   4   3  17   98.92    6.41
   4  -3 -17   98.18    5.74
  -4   3 -17  103.21    6.00
  -5  -3 -17   28.79    3.03
  -5   3  17   27.73    3.27
   5  -3  17   26.99    3.16
   5   3 -17   25.86    3.21
   5  -3 -17   21.92    3.01
   5   3  17   23.07    3.44
  -5   3 -17   19.59    2.84
  -6   3 -17   52.00    4.46
   0   4 -17    2.91    1.46
   0  -4 -17    0.83    1.16
   0   4  17    1.78    1.56
  -1   4  17    3.93    1.86
  -1  -4 -17    4.19    1.42
   1   4 -17    6.45    1.65
   1   4  17    5.27    2.00
  -1  -4  17    4.88    1.50
  -1   4 -17    4.45    1.73
  -2  -4 -17   15.49    2.24
   2  -4  17   13.22    2.19
   2   4 -17   18.41    2.45
  -2   4  17   16.53    2.65
  -2   4 -17   20.63    2.69
   2   4  17   20.02    2.98
  -2  -4  17   22.52    2.58
   2  -4 -17   20.64    2.28
   3  -4  17   -1.20    1.32
  -3   4  17    1.23    1.75
  -3  -4 -17    0.98    1.49
  -3  -4  17    1.75    1.53
  -3   4 -17    0.76    1.71
   3  -4 -17    1.18    1.45
   3   4  17    1.14    1.89
   4  -4  17   19.66    2.60
  -4  -4 -17   17.39    2.63
  -4   4  17   16.67    2.90
   4   4 -17   16.64    2.69
   4   4  17   13.82    3.04
  -4   4 -17   15.50    2.62
   4  -4 -17   16.12    2.59
   5   4 -17    5.69    2.28
  -5   4  17    6.31    2.37
  -5  -4 -17    3.68    2.02
   5  -4  17    4.15    2.07
   5   4  17    6.76    2.47
  -5   4 -17    5.50    2.30
   5  -4 -17    7.23    2.17
   0   5  17  110.70    7.00
   0   5 -17  113.76    6.56
  -1  -5 -17    4.24    1.41
  -1   5  17    6.22    2.09
   1   5 -17    6.34    1.76
  -1  -5  17    6.88    1.71
   1   5  17    5.96    1.98
  -1   5 -17    6.69    1.97
  -2   5  17  106.36    6.56
  -2  -5 -17  108.33    5.74
   2   5 -17  101.17    5.83
  -2  -5  17   89.29    5.60
   2   5  17   78.98    6.19
  -2   5 -17   86.23    5.79
   2  -5 -17   88.89    5.44
  -3  -5 -17    1.44    1.64
  -3   5  17    1.02    1.74
  -3   5 -17    2.37    1.79
  -3  -5  17    1.63    1.67
   3   5  17    0.16    2.03
   3  -5 -17    1.73    1.61
  -4   5  17  103.35    7.36
   4   5  17  116.25    7.50
  -4  -5  17  122.37    7.16
  -4   5 -17  126.47    7.35
   4  -5 -17  125.00    7.06
  -5   5 -17    2.27    2.14
   0   6  17   10.88    2.61
   0   6 -17    9.82    2.24
  -1  -6 -17   12.93    2.12
   1   6 -17   11.74    2.54
  -1   6  17    9.40    2.25
  -1  -6  17    8.92    2.00
   1   6  17   10.09    2.35
  -1   6 -17   10.50    2.29
   2   6 -17   17.78    2.82
  -2  -6 -17   18.04    2.28
  -2   6  17   16.47    3.04
  -2   6 -17   13.53    2.80
   2  -6 -17   13.06    2.48
  -2  -6  17   14.73    2.54
   2   6  17   11.65    2.85
   3   6 -17    0.66    1.78
  -3  -6 -17    0.80    1.71
  -3   6  17    1.94    1.97
  -3   6 -17    2.43    1.91
   3  -6 -17    1.94    1.74
  -3  -6  17    2.74    1.85
  -4   6  17    6.61    2.32
   4  -6 -17    4.83    2.10
  -4   6 -17    4.83    2.29
  -4  -6  17    5.05    2.05
   0   7 -17   37.81    3.77
   1   7 -17   35.47    3.74
  -1   7 -17   37.98    3.61
  -1  -7  17   37.68    3.57
   2   7 -17   53.04    4.33
  -2   7  17   47.88    4.41
  -2   7 -17   46.59    4.28
  -2  -7  17   52.53    4.22
  -3   7  17   32.87    3.99
   3   7 -17   28.56    3.43
   3  -7 -17   28.12    3.27
   0   0  18   97.20    5.91
   0   0 -18   93.12    5.38
   1   0  18    2.29    1.49
  -1   0  18    1.79    1.52
  -1   0 -18    1.13    1.15
   1   0 -18    2.64    1.23
   2   0 -18   49.33    3.30
  -2   0 -18   52.58    3.66
  -2   0  18   49.30    3.96
   2   0  18   48.49    3.93
  -3   0  18    2.72    1.64
   3   0  18    2.50    1.69
  -3   0 -18    3.09    1.59
   3   0 -18    2.27    1.40
  -4   0  18   92.11    6.10
   4   0 -18   90.22    5.51
   4   0  18   86.24    5.97
  -4   0 -18   93.73    5.69
   5   0 -18    5.76    1.99
  -5   0  18    4.21    2.04
   5   0  18    4.40    2.14
  -5   0 -18    5.97    2.15
  -6   0 -18   37.66    3.94
  -6   0  18   40.10    3.97
   0  -1 -18   73.09    4.36
   0   1 -18   73.13    4.50
   0   1  18   78.99    5.17
   0  -1  18   74.68    4.83
   1   1 -18   62.81    4.01
  -1  -1 -18   61.65    4.01
  -1   1  18   57.98    4.48
   1  -1  18   60.12    4.28
   1   1  18   64.00    4.60
  -1  -1  18   61.59    4.25
  -1   1 -18   61.01    4.00
  -2   1  18  156.64    9.07
   2  -1  18  160.47    8.88
  -2  -1 -18  155.74    8.38
   2   1 -18  162.86    8.11
   2   1  18  151.69    9.03
  -2  -1  18  160.26    8.89
  -2   1 -18  155.60    8.39
   2  -1 -18  160.60    8.11
  -3   1  18    3.26    1.69
   3  -1  18    3.51    1.78
   3   1 -18    3.76    1.52
  -3  -1 -18    4.52    1.55
   3  -1 -18    5.31    1.54
  -3  -1  18    4.64    1.73
   3   1  18    5.56    2.05
  -3   1 -18    4.76    1.60
  -4   1  18  105.32    7.07
   4   1 -18  104.59    6.44
  -4  -1 -18  107.17    6.55
   4  -1  18  108.87    6.84
   4  -1 -18  119.52    6.56
  -4   1 -18  120.76    6.68
   4   1  18  112.82    7.01
  -4  -1  18  123.96    7.11
  -5   1  18   20.11    3.17
  -5  -1 -18   20.67    2.76
   5   1 -18   22.48    2.94
   5  -1  18   20.63    2.89
   5   1  18   14.29    2.78
  -5  -1  18   15.41    2.91
   5  -1 -18   17.12    2.76
  -5   1 -18   15.80    2.82
  -6   1 -18   43.96    3.88
  -6  -1  18   42.78    4.26
   0  -2 -18   46.02    3.22
   0   2 -18   48.43    3.57
   0   2  18   48.80    3.86
   0  -2  18   44.23    3.42
  -1   2  18    9.64    2.14
   1  -2  18    9.27    1.95
  -1  -2 -18    9.90    1.89
   1   2 -18    9.23    1.97
  -1   2 -18   16.22    2.06
  -1  -2  18   12.10    2.13
   1   2  18   14.03    2.57
  -2  -2 -18   63.53    4.12
   2  -2  18   71.09    4.58
   2   2 -18   66.48    4.04
  -2   2  18   63.53    4.73
   2   2  18   60.10    4.77
  -2  -2  18   61.37    4.28
  -2   2 -18   59.10    4.15
   2  -2 -18   59.29    3.90
  -3  -2 -18   26.26    2.61
   3   2 -18   28.51    2.71
   3  -2  18   24.46    2.85
  -3   2  18   28.19    3.08
  -3   2 -18   21.59    2.56
   3  -2 -18   21.49    2.49
   3   2  18   22.62    3.30
  -3  -2  18   23.17    2.91
   4   2 -18   22.63    2.82
  -4  -2 -18   21.13    2.66
  -4   2  18   21.30    3.16
   4  -2  18   22.99    2.96
   4  -2 -18   25.01    2.81
   4   2  18   26.42    3.17
  -4   2 -18   23.16    2.79
  -4  -2  18   25.61    3.06
  -5   2  18    9.96    2.39
   5   2 -18   11.78    2.64
  -5  -2 -18   10.54    2.37
   5  -2  18   12.32    2.71
   5   2  18    2.77    2.23
   5  -2 -18    6.62    2.06
  -5   2 -18    3.51    2.10
   0  -3 -18   58.23    3.74
   0  -3  18   58.24    4.00
   0   3  18   55.09    4.34
   0   3 -18   59.81    4.14
  -1   3  18   47.43    4.11
   1  -3  18   48.87    3.80
   1   3 -18   46.68    3.75
  -1  -3 -18   45.22    3.45
  -1  -3  18   61.43    3.89
  -1   3 -18   62.66    4.01
   1   3  18   65.02    4.48
  -2   3  18   58.45    4.48
   2   3 -18   57.37    4.02
   2   3 -18   56.15    3.82
  -2  -3 -18   61.40    3.99
   2  -3  18   52.03    3.98
   2   3  18   52.97    4.54
   2  -3 -18   58.20    3.82
  -2   3 -18   52.47    3.98
   3  -3  18   17.14    2.37
  -3  -3 -18   17.07    2.48
  -3   3  18   16.00    2.65
   3   3 -18   18.36    2.67
  -3   3 -18   23.40    2.84
   3  -3 -18   22.50    2.48
   3   3  18   19.16    3.10
   4   3 -18   54.45    4.06
   4  -3  18   48.31    3.88
  -4  -3 -18   49.02    3.85
  -4   3  18   50.20    4.25
  -4   3 -18   48.62    4.10
   4   3  18   47.83    4.53
   4  -3 -18   46.00    3.78
  -5   3  18   47.34    4.47
   5   3 -18   50.86    4.18
   5  -3  18   50.62    4.24
   5   3  18   43.27    4.54
   5  -3 -18   47.80    4.04
  -5   3 -18   44.11    4.12
   0   4  18    5.24    1.84
   0   4 -18    5.81    1.85
  -1  -4 -18   29.32    2.68
   1   4 -18   30.71    3.02
  -1   4  18   29.78    3.36
  -2   4  18    2.15    1.74
   2  -4  18    2.41    1.45
   2   4 -18    1.26    1.55
  -2  -4 -18    2.14    1.46
   2   4  18    2.60    2.12
  -2   4 -18    2.88    1.75
  -2  -4  18    1.10    1.51
  -3  -4 -18   36.93    3.23
   3  -4  18   38.62    3.38
  -3   4  18   38.60    3.94
   3   4  18   39.44    4.15
  -3  -4  18   41.37    3.43
   3  -4 -18   39.75    3.28
  -3   4 -18   38.59    3.50
   4   4 -18    2.47    1.91
   4  -4  18    0.34    1.51
  -4   4  18   -0.72    1.67
  -4  -4 -18    1.04    1.75
  -4   4 -18   -0.11    1.90
   4  -4 -18    0.64    1.70
   4   4  18    0.59    2.20
   5   4 -18   20.12    3.21
   5  -4  18   22.13    3.22
   5  -4 -18   26.07    3.22
   5   4  18   22.91    3.78
  -5   4 -18   22.91    3.13
   0   5  18   16.94    2.83
   0   5 -18   15.61    2.64
   1   5 -18   75.15    4.98
  -1  -5 -18   72.76    4.57
  -1   5  18   74.05    5.35
  -1   5 -18   68.60    4.86
   1   5  18   70.15    5.31
   2   5 -18    2.38    1.60
  -2  -5 -18    3.44    1.55
  -2   5  18    4.20    1.95
  -2   5 -18    2.16    1.84
   2   5  18    1.82    2.08
  -2  -5  18    2.08    1.61
  -3   5  18   28.50    3.55
  -3  -5 -18   29.72    3.17
  -3  -5  18   39.12    3.42
   3  -5 -18   36.53    3.25
  -3   5 -18   32.62    3.38
   3   5  18   34.13    3.82
  -4   5  18    4.75    2.28
  -4  -5 -18    3.51    1.94
  -4  -5  18    0.14    1.90
   4  -5 -18    0.96    1.81
   4   5  18    0.57    2.13
  -4   5 -18    1.01    2.02
   0   6 -18   29.05    3.16
   0   6  18   31.72    3.54
   1   6 -18   27.02    3.23
  -1   6  18   27.92    3.41
  -1  -6 -18   23.41    2.70
   1   6  18   27.27    3.41
  -1   6 -18   29.29    3.15
  -2   6  18    9.16    2.56
   2   6 -18   10.73    2.44
  -2  -6 -18    9.91    2.29
  -2  -6  18   13.61    2.69
  -2   6 -18   14.72    2.66
   2   6  18   12.31    2.95
  -3  -6 -18   39.38    3.60
  -3   6  18   35.16    4.22
   3  -6 -18   40.38    3.62
  -3   6 -18   38.76    3.91
  -3  -6  18   41.02    3.73
   0   7 -18   19.04    3.13
   1   7 -18   12.54    2.88
  -2   7  18   29.97    3.82
   2   7 -18   27.44    3.54
  -2  -7 -18   30.12    3.15
  -2  -7  18   31.17    3.46
   3  -7 -18   19.52    3.13
   0   0 -19    0.49    1.11
   0   0  19    0.45    1.39
   1   0  19  206.25   11.08
  -1   0 -19  206.81   10.41
   1   0 -19  198.12   10.27
  -1   0  19  210.30   11.15
  -2   0 -19   23.88    2.54
  -2   0  19   21.97    2.78
   2   0  19   20.19    2.75
   3   0 -19  112.64    6.44
  -3   0 -19  119.67    6.76
  -3   0  19  113.94    7.26
   3   0  19  116.26    7.25
   4   0  19   -0.71    1.65
   4   0 -19    1.05    1.55
  -4   0 -19   -0.04    1.54
  -4   0  19   -1.48    1.68
  -5   0  19  124.30    7.72
   5   0 -19  120.94    7.17
   5   0  19  118.63    7.66
  -5   0 -19  125.58    7.32
   0  -1  19   17.56    2.51
   0   1  19   18.07    2.55
   0  -1 -19   17.29    2.09
   0   1 -19   18.08    2.31
  -1  -1 -19    2.66    1.32
   1  -1  19    1.96    1.49
  -1   1  19    2.27    1.56
   1   1 -19    2.48    1.48
  -1  -1  19    1.94    1.43
   1   1  19    0.90    1.55
  -1   1 -19    2.20    1.35
   2  -1  19   32.34    3.13
  -2  -1 -19   32.20    2.90
  -2   1  19   33.81    3.26
   2   1  19   23.27    3.01
  -2   1 -19   25.16    2.65
  -2  -1  19   25.59    2.87
   3  -1  19   27.01    3.04
  -3  -1 -19   29.10    2.82
   3   1 -19   26.14    2.68
  -3   1  19   27.42    3.37
  -3   1 -19   26.45    2.88
   3  -1 -19   26.89    2.68
  -3  -1  19   26.50    3.21
   3   1  19   28.18    3.44
   4   1 -19   15.78    2.55
   4  -1  19   15.47    2.64
  -4  -1 -19   15.90    2.65
  -4   1  19   16.18    2.74
   4   1  19   16.06    2.75
  -4  -1  19   15.02    2.87
  -4   1 -19   17.46    2.53
   4  -1 -19   17.73    2.54
  -5  -1 -19    1.75    1.84
   5   1 -19    3.12    1.99
   5  -1  19    1.64    2.05
  -5   1  19    1.40    1.92
  -5  -1  19    0.42    1.93
  -5   1 -19   -0.67    1.66
   5  -1 -19    0.09    1.76
   5   1  19    0.77    2.07
  -6  -1  19    5.12    2.36
   0  -2  19   66.48    4.62
   0  -2 -19   72.34    4.32
   0   2 -19   68.75    4.57
   0   2  19   68.10    4.99
  -1  -2 -19  128.46    7.08
  -1   2  19  121.18    7.75
   1  -2  19  126.13    7.49
   1   2 -19  131.18    7.25
   1   2  19  137.95    7.92
  -1   2 -19  133.29    7.30
  -1  -2  19  143.97    7.60
   2   2 -19   46.44    3.28
   2  -2  19   44.32    3.75
  -2   2  19   47.63    3.99
  -2  -2 -19   46.88    3.39
   2   2  19   40.26    3.81
  -2  -2  19   37.82    3.50
  -2   2 -19   39.73    3.48
   3   2 -19  100.21    5.94
  -3   2  19  100.66    6.79
  -3  -2 -19   99.25    6.03
   3  -2  19   94.26    6.27
  -3   2 -19  100.67    6.18
   3  -2 -19  109.26    5.95
  -3  -2  19  109.46    6.53
   3   2  19  104.79    6.98
  -4  -2 -19   36.99    3.44
   4   2 -19   34.58    3.33
  -4   2  19   34.03    3.75
   4  -2  19   35.64    3.36
  -4  -2  19   31.73    3.55
  -4   2 -19   32.85    3.27
   4  -2 -19   31.08    3.18
   4   2  19   28.56    3.80
   5   2 -19   41.43    3.90
  -5   2  19   41.94    4.27
   5  -2  19   38.38    3.98
  -5  -2 -19   40.10    3.75
   5  -2 -19   47.29    3.87
   5   2  19   45.04    4.48
  -5   2 -19   43.45    3.86
   0   3 -19    9.27    2.00
   0  -3  19    7.04    1.74
   0   3  19    9.03    2.17
   1   3 -19    7.41    1.83
  -1   3  19    5.54    1.87
  -1  -3 -19    6.96    1.67
   1  -3  19    6.50    1.75
   1   3  19    7.92    2.23
  -1  -3  19    9.92    2.02
  -1   3 -19    6.98    1.93
  -2   3  19    4.07    1.95
   2  -3  19    2.33    1.58
   2   3 -19    3.05    1.58
  -2  -3 -19    3.17    1.47
   2   3  19    2.87    2.14
  -2   3 -19    2.10    1.58
   3  -3  19    7.21    1.85
  -3   3  19   11.95    2.80
  -3  -3 -19    8.76    2.01
   3   3 -19    7.88    1.95
   3  -3 -19    6.58    1.80
  -3   3 -19    6.55    1.93
   3   3  19    5.31    2.38
  -4  -3 -19    8.91    2.08
   4  -3  19    6.52    2.09
  -4   3  19    9.28    2.43
   4   3 -19    9.04    2.21
  -4   3 -19    7.02    2.23
   4  -3 -19    6.26    1.97
   4   3  19    3.61    2.30
   5   3 -19    3.00    2.13
   5  -3  19    3.56    1.97
   5   3  19    1.11    2.43
   5  -3 -19    3.00    1.80
  -5   3 -19    3.50    2.17
   0   4 -19  127.50    7.44
   0   4  19  133.31    7.97
   1   4 -19    6.85    1.94
  -1   4  19    6.93    2.13
  -1  -4 -19    7.32    1.69
   1   4  19    2.73    1.98
  -1   4 -19    1.18    1.72
  -2  -4 -19   78.08    4.89
  -2   4  19   79.26    5.67
   2   4 -19   76.83    5.02
  -2   4 -19   72.77    5.03
   2   4  19   69.16    5.61
  -3  -4 -19    3.12    1.74
   3  -4  19    2.64    1.71
  -3   4  19    1.96    2.05
  -3  -4  19    1.33    1.73
   3   4  19   -0.96    2.06
  -3   4 -19    0.76    1.67
   3  -4 -19   -0.95    1.49
  -4   4  19   68.17    5.47
   4  -4  19   69.69    5.16
  -4  -4 -19   72.00    5.14
   4   4 -19   73.23    5.24
  -4   4 -19   83.80    5.59
   4   4  19   76.76    5.89
   4  -4 -19   82.76    5.18
   5  -4  19    7.15    2.21
   0   5 -19   -0.87    1.65
   0   5  19   -0.81    1.55
   1   5 -19    3.96    1.90
  -1  -5 -19    0.27    1.41
  -1   5  19    2.06    1.96
  -1   5 -19    1.79    1.72
   1   5  19    2.31    1.86
  -2   5  19   26.16    3.53
   2   5 -19   25.13    3.06
  -2  -5 -19   25.16    2.69
   2   5  19   25.95    3.56
  -2   5 -19   29.34    3.32
  -3  -5 -19    1.01    1.59
  -3   5  19    2.00    2.02
  -3   5 -19    0.23    1.95
   3  -5 -19    0.30    1.65
  -3  -5  19    1.25    1.72
   3   5  19   -0.42    2.25
   4  -5 -19   18.15    2.84
  -4  -5  19   14.71    3.02
   4   5  19   13.97    3.09
   0   6  19   65.51    5.14
   0   6 -19   67.15    4.98
  -1   6  19   20.19    3.25
   1   6 -19   23.82    3.20
   1   6  19   20.23    3.30
  -1   6 -19   19.87    3.10
   2   6 -19   93.65    5.95
  -2   6  19   90.05    6.38
  -2  -6 -19   92.27    5.69
   2   6  19   81.84    6.22
  -2   6 -19   94.74    6.18
  -3  -6 -19   11.55    2.38
  -3   6  19   11.63    2.92
  -3  -6  19   12.84    2.76
  -2   7  19    1.37    2.27
   0   0 -20   44.15    3.31
   0   0  20   38.90    3.51
   1   0  20    3.93    1.81
  -1   0 -20    3.44    1.50
  -1   0  20    1.74    1.50
  -2   0 -20  110.78    6.44
  -2   0  20  113.28    7.02
   2   0  20  115.96    7.11
   3   0  20    3.12    2.07
  -3   0  20    3.48    1.84
  -3   0 -20    1.83    1.62
   3   0 -20    2.00    1.50
  -4   0 -20   96.49    6.12
   4   0 -20  100.29    5.98
  -4   0  20   94.63    6.49
   4   0  20   97.63    6.58
  -5   0  20    8.84    2.43
   5   0  20    7.77    2.46
   5   0 -20    7.87    2.20
  -5   0 -20    8.60    2.36
   0  -1 -20  106.47    6.01
   0   1  20  110.41    6.71
   0   1 -20  105.45    6.15
   0  -1  20  107.20    6.52
  -1   1  20    4.80    1.79
   1   1 -20    3.74    1.57
   1  -1  20    4.01    1.69
  -1  -1 -20    5.26    1.63
   1   1  20    6.81    2.07
  -1   1 -20    6.06    1.72
  -1  -1  20    5.29    1.71
  -2  -1 -20   39.71    3.39
   2  -1  20   35.56    3.51
  -2   1  20   38.46    3.87
  -2  -1  20   43.62    3.72
  -2   1 -20   43.58    3.37
   2   1  20   41.41    3.91
  -3  -1 -20    2.12    1.74
  -3   1  20    0.77    1.74
   3   1 -20    1.96    1.52
   3  -1  20    0.80    1.84
  -3  -1  20   -0.83    1.63
   3  -1 -20    0.98    1.47
   3   1  20   -0.50    1.95
  -3   1 -20    1.98    1.66
  -4   1  20   17.78    2.98
  -4  -1 -20   19.11    2.92
   4  -1  20   15.26    2.82
   4   1 -20   17.11    2.69
  -4   1 -20   24.00    3.02
   4   1  20   24.39    3.42
   4  -1 -20   24.07    2.96
  -4  -1  20   28.21    3.24
  -5   1  20    5.45    2.24
  -5  -1 -20    5.21    2.15
   5  -1  20    5.96    2.40
   5   1 -20    6.53    2.20
  -5  -1  20    5.60    2.30
   5  -1 -20    6.47    2.11
  -5   1 -20    5.61    2.10
   5   1  20    3.98    2.25
   0   2  20   86.32    5.77
   0  -2 -20   86.06    5.11
   0  -2  20   83.35    5.45
   0   2 -20   89.91    5.43
  -1   2  20   72.08    4.95
   1  -2  20   73.34    4.70
   1   2 -20   69.73    4.46
  -1  -2 -20   69.45    4.29
  -1  -2  20   57.74    4.46
  -1   2 -20   55.25    4.38
   1   2  20   59.16    4.86
  -2  -2 -20   58.11    4.16
   2  -2  20   62.65    4.64
  -2   2  20   54.69    4.71
  -2  -2  20   68.41    4.58
   2   2  20   65.50    4.84
  -2   2 -20   64.12    4.36
   3   2 -20    3.97    1.74
   3  -2  20    5.75    1.99
  -3  -2 -20    5.71    1.92
  -3   2  20    5.16    2.17
  -3  -2  20    4.77    1.89
   3   2  20    3.70    2.31
  -3   2 -20    4.45    1.86
   3  -2 -20    6.06    1.74
  -4  -2 -20   51.73    4.20
   4   2 -20   56.36    4.29
  -4   2  20   51.48    4.63
   4  -2  20   55.68    4.58
   4  -2 -20   63.63    4.30
   4   2  20   53.62    4.85
  -4   2 -20   62.78    4.59
   5  -2  20   20.99    3.34
   5   2 -20   26.21    3.29
   5  -2 -20   22.68    3.11
   0   3 -20   29.11    3.01
   0   3  20   24.71    3.24
   0  -3  20   26.87    2.86
   1   3 -20   45.08    3.72
   1  -3  20   51.75    3.85
  -1  -3 -20   48.43    3.57
  -1   3  20   44.47    3.98
  -1   3 -20   43.60    3.79
   1   3  20   47.52    4.27
  -2   3  20    1.44    1.88
  -2  -3 -20    1.68    1.59
   2  -3  20    0.00    1.56
  -2   3 -20    1.22    1.60
   2   3  20    1.12    2.02
   3  -3  20   68.41    4.85
  -3   3  20   64.83    5.30
  -3  -3 -20   68.03    4.72
   3   3 -20   69.45    4.64
  -3   3 -20   67.98    4.78
   3   3  20   64.21    5.56
  -4  -3 -20    4.48    1.93
   4  -3  20    4.35    2.09
   4   3 -20    4.25    2.06
  -4   3  20    3.27    2.08
  -4   3 -20   10.14    2.33
   4   3  20    9.09    2.87
   4  -3 -20   10.54    2.41
   5  -3 -20   36.97    3.72
   0   4  20    0.26    1.67
   0   4 -20    1.91    1.78
  -1  -4 -20   55.38    4.18
   1   4 -20   61.58    4.60
  -1   4  20   54.99    4.74
   1   4  20   76.75    5.15
  -1   4 -20   77.09    4.81
  -2  -4 -20    5.23    1.71
   2   4 -20    2.81    1.82
  -2   4  20    5.44    2.22
  -2   4 -20    3.53    1.82
   2   4  20    3.37    2.10
  -3   4  20   38.06    4.16
  -3  -4 -20   41.02    3.50
  -3  -4  20   43.77    3.61
  -3   4 -20   41.33    3.91
   3   4  20   32.66    4.16
   4  -4  20    7.68    2.17
   4   4 -20    6.19    2.29
  -4  -4  20    3.86    2.09
   4  -4 -20    3.99    1.98
   4   4  20    4.84    2.82
   0   5  20    3.26    2.04
   0   5 -20    1.56    1.77
  -1   5  20   53.51    4.53
   1   5 -20   54.06    4.24
  -1   5 -20   45.52    4.02
   1   5  20   47.58    4.48
  -2   5  20   -0.08    1.95
  -2  -5 -20    0.60    1.49
   2   5 -20    0.92    1.84
  -2   5 -20   -0.62    1.72
   2   5  20   -1.14    1.95
  -3  -5 -20   43.18    3.86
  -3   5  20   46.60    4.44
  -3  -5  20   44.86    3.87
   3   5  20   46.10    4.53
  -3   5 -20   46.54    4.11
   4  -5 -20    8.81    2.32
   0   6 -20    8.05    2.25
   0   6  20    7.72    2.28
   1   6 -20   33.19    3.68
  -1   6  20   31.93    3.82
   1   6  20   30.65    3.75
  -1   6 -20   30.07    3.63
  -2   6  20   11.36    2.81
  -2  -6 -20    9.33    2.20
   2   6 -20   12.05    2.62
   2   6  20    3.78    2.34
  -3  -6  20   31.33    3.56
   0   0  21   -0.72    1.54
   0   0 -21    0.47    1.37
  -1   0 -21    7.84    1.87
  -1   0  21    7.34    1.94
   1   0  21    8.08    2.05
   2   0  21    0.46    1.85
  -2   0 -21    0.86    1.43
  -2   0  21    0.43    1.73
  -3   0  21    0.71    1.76
  -3   0 -21    0.77    1.53
   3   0  21    0.04    2.03
  -4   0 -21    9.89    2.27
   4   0 -21    9.01    2.20
  -4   0  21    8.88    2.60
   4   0  21    9.51    2.50
  -5   0  21    1.66    2.21
   5   0 -21    0.43    1.92
   0   1 -21   21.49    2.61
   0   1  21   23.49    3.10
   0  -1  21   22.61    2.69
   0  -1 -21   19.22    2.38
   1  -1  21  141.49    8.01
  -1  -1 -21  142.93    7.43
  -1   1  21  147.56    8.24
   1   1  21  130.45    8.03
  -1  -1  21  125.55    7.76
  -1   1 -21  126.50    7.47
  -2  -1 -21   11.58    2.12
  -2   1  21   12.16    2.78
   2  -1  21   12.27    2.69
   2   1  21    4.27    2.12
  -2   1 -21    6.60    1.98
  -2  -1  21    6.34    2.00
  -3   1  21  148.41    9.37
  -3  -1 -21  157.89    8.65
   3  -1  21  153.60    9.19
  -3  -1  21  160.68    9.26
   3   1  21  154.62    9.42
  -3   1 -21  160.81    8.67
  -4  -1 -21    2.90    1.98
   4   1 -21    1.26    1.78
   4  -1  21    2.27    2.13
  -4   1  21    0.80    2.15
  -4  -1  21    2.39    2.12
  -4   1 -21    2.29    1.91
   4   1  21    2.05    2.24
   4  -1 -21    2.11    1.78
   5   1 -21   87.84    5.91
  -5  -1  21   89.96    6.37
   5  -1 -21   92.05    5.92
   0   2 -21   16.98    2.38
   0   2  21   17.60    2.69
   0  -2  21   16.25    2.38
   1   2 -21    0.97    1.54
  -1   2  21    1.13    1.66
   1  -2  21    1.07    1.58
  -1  -2 -21    1.17    1.47
  -1  -2  21    1.27    1.57
  -1   2 -21    1.81    1.57
   1   2  21    0.42    1.64
  -2  -2 -21    0.55    1.44
   2  -2  21    1.36    1.81
  -2   2  21    0.21    1.84
  -2   2 -21   -0.66    1.48
  -2  -2  21    0.74    1.55
   2   2  21    0.26    1.87
  -3   2  21    2.14    1.96
   3  -2  21    2.09    1.80
  -3  -2 -21    2.59    1.81
   3   2  21    1.36    2.08
  -3   2 -21    3.48    1.77
  -3  -2  21    2.21    1.83
   4   2 -21    5.84    2.09
  -4   2  21    5.25    2.43
   4  -2  21    5.63    2.29
  -4  -2 -21    6.17    2.17
   4   2  21    4.89    2.45
   4  -2 -21    4.42    1.94
  -4   2 -21    4.38    2.15
   5  -2 -21    5.16    2.19
   0   3 -21  109.79    6.58
   0   3  21  108.27    6.97
   0  -3  21  110.19    6.55
   1   3 -21   13.93    2.57
   1  -3  21   16.22    2.64
  -1  -3 -21   17.20    2.39
  -1   3  21   18.71    2.97
   1   3  21   23.16    3.06
  -1   3 -21   23.58    2.88
   2  -3  21   51.37    4.15
  -2  -3 -21   51.08    3.98
  -2   3  21   47.01    4.35
   2   3  21   56.54    4.76
  -2   3 -21   53.13    4.28
  -3   3  21   33.52    3.89
   3  -3  21   35.78    3.55
  -3  -3 -21   35.61    3.25
   3   3  21   25.99    4.05
  -3   3 -21   27.77    3.41
   4  -3  21   61.99    4.87
   4   3 -21   62.67    4.66
  -4  -3 -21   65.03    4.67
   4  -3 -21   63.00    4.55
   4   3  21   50.05    5.49
   0   4 -21    1.54    1.69
   0   4  21    2.40    2.01
  -1  -4 -21    2.31    1.60
   1   4 -21    1.97    1.85
  -1   4  21    1.77    1.81
  -1   4 -21    3.17    1.98
   1   4  21    0.74    1.85
  -2  -4 -21    6.68    1.96
  -2   4  21    6.68    2.26
   2   4  21    4.79    2.27
  -2   4 -21    9.06    2.35
  -3  -4 -21    9.19    2.25
  -3   4  21    9.48    2.68
  -3   4 -21   10.26    2.53
   3   4  21    8.93    2.96
   4   4 -21    2.09    2.15
  -4  -4  21   -0.11    1.91
   0   5  21  109.45    7.24
   0   5 -21  111.42    6.82
  -1   5  21    4.21    2.22
   1   5 -21    5.32    2.05
   1   5  21    4.05    2.13
  -1   5 -21    3.47    2.13
  -2   5  21   88.23    6.45
   2   5 -21   83.24    5.84
   2   5  21   86.03    6.19
  -2   5 -21   94.70    6.12
   3   5  21    0.33    2.48
   0   6  21   -1.35    1.80
  -1   6  21    2.09    2.07
   1   6 -21    1.34    2.11
   1   6  21    2.77    2.27
   2   6 -21    0.57    2.12
  -2  -6 -21    0.87    1.83
   2   6  21    2.25    2.36
   0   0 -22   64.64    4.31
   0   0  22   60.85    4.71
  -1   0  22    0.80    1.57
  -1   0 -22    0.26    1.54
   1   0  22   -0.17    1.76
  -2   0  22   21.96    2.94
  -2   0 -22   22.95    2.64
   2   0  22   19.59    2.98
  -3   0  22    3.18    2.16
   3   0  22    3.62    2.28
  -3   0 -22    2.40    1.73
   4   0  22   12.59    2.93
  -4   0 -22   16.60    2.64
  -4   0  22   14.61    3.24
   0   1 -22  113.65    6.72
   0  -1  22  116.67    7.02
   0   1  22  119.37    7.26
  -1  -1 -22    2.48    1.58
  -1   1  22   -0.31    1.77
   1  -1  22    0.23    1.67
  -1  -1  22    0.48    1.65
   1   1  22    2.18    1.89
  -1   1 -22   -0.49    1.55
  -2  -1 -22   84.30    5.50
  -2   1  22   82.78    5.93
   2  -1  22   84.66    5.93
  -2  -1  22   90.06    5.90
  -2   1 -22   89.24    5.64
   2   1  22   89.34    6.12
   3  -1  22   10.76    2.60
  -3  -1 -22   10.15    2.31
  -3   1  22    8.65    2.58
  -3   1 -22   13.00    2.68
   3   1  22   11.14    2.70
  -3  -1  22   10.37    2.50
   4  -1  22   47.01    4.63
   4   1 -22   52.03    4.15
  -4  -1 -22   50.02    4.21
  -4   1  22   48.04    4.80
  -4  -1  22   55.32    4.67
   4   1  22   51.13    4.73
  -4   1 -22   55.03    4.30
   0   2  22   71.79    5.46
   0   2 -22   75.79    5.03
   0  -2  22   73.48    5.04
   1  -2  22   38.13    3.52
  -1  -2 -22   35.94    3.07
  -1   2  22   39.31    3.63
   1   2  22   30.78    3.50
  -1  -2  22   29.32    3.26
  -1   2 -22   31.30    3.36
   2  -2  22   35.29    3.41
  -2  -2 -22   36.91    3.36
  -2   2  22   32.39    3.58
  -2   2 -22   28.30    3.28
   2   2  22   30.32    3.76
  -2  -2  22   29.51    3.30
  -3   2  22   25.17    3.44
   3  -2  22   23.15    3.12
  -3  -2 -22   23.20    2.91
   3   2  22   27.21    3.86
  -3   2 -22   27.56    3.07
   4   2 -22   23.68    3.19
   4  -2  22   25.78    3.32
   0   3  22    7.97    2.38
   0   3 -22    9.59    2.22
   1  -3  22   26.97    3.12
   1   3 -22   28.67    3.16
  -1  -3 -22   26.50    2.91
  -1   3  22   25.94    3.43
   1   3  22   30.12    3.65
  -1   3 -22   29.95    3.29
  -2   3  22   17.52    3.16
  -2  -3 -22   17.34    2.44
   2  -3  22   13.12    2.52
  -2   3 -22   19.85    3.02
   2   3  22   16.11    3.27
   3  -3  22   21.66    3.18
  -3  -3 -22   23.01    2.86
  -3   3  22   23.07    3.63
  -3   3 -22   21.68    3.01
   3   3  22   25.65    3.73
   4  -3  22   15.20    2.80
   0   4  22    0.43    1.97
   0   4 -22    2.00    1.93
   1   4 -22   35.91    3.72
  -1   4  22   32.93    3.96
   1   4  22   48.93    4.39
  -1   4 -22   49.73    4.12
  -2  -4 -22    0.21    1.68
  -2   4  22    0.15    1.96
   2   4  22    1.10    2.03
  -2   4 -22    0.51    1.98
  -3  -4 -22   40.99    3.83
   0   5  22    0.51    1.92
   0   5 -22    0.20    2.02
   1   5 -22   43.97    4.08
  -1   5  22   44.31    4.51
   1   5  22   56.67    4.82
  -1   5 -22   53.65    4.48
  -2  -5 -22    1.88    1.84
   2   5  22    2.22    2.19
   0   0  23    0.56    1.65
   0   0 -23    1.22    1.62
  -1   0  23   60.18    4.77
   1   0  23   58.34    4.68
  -1   0 -23   64.38    4.49
   2   0  23    0.06    1.82
  -2   0 -23    1.54    1.61
  -2   0  23    1.57    1.91
  -3   0  23  110.68    7.44
   3   0  23  112.98    7.35
  -3   0 -23  113.21    6.81
  -4   0  23    2.36    2.28
   0   1  23   18.40    3.07
   0   1 -23   20.32    2.80
   0  -1  23   20.90    2.77
   1  -1  23   -1.26    1.51
  -1   1  23    0.16    1.82
  -1  -1 -23    0.35    1.59
  -1  -1  23    1.12    1.77
  -1   1 -23    1.97    1.72
   1   1  23    0.37    1.75
  -2  -1 -23    0.60    1.54
  -2   1  23   -0.35    1.87
   2  -1  23   -0.43    1.72
  -2   1 -23    1.20    1.65
  -2  -1  23    0.60    1.80
   2   1  23    0.59    2.05
  -3  -1 -23    3.10    1.95
   3  -1  23    2.39    2.09
  -3   1  23    1.90    2.20
   3   1  23    2.74    2.40
  -3   1 -23    2.47    1.99
  -3  -1  23    0.50    1.97
  -4  -1  23    6.26    2.47
   0   2 -23   79.49    5.21
   0   2  23   73.31    5.48
   0  -2  23   76.56    5.28
  -1  -2 -23   91.66    5.78
   1  -2  23   95.52    6.24
  -1   2  23   96.23    6.46
  -1  -2  23  101.33    6.22
   1   2  23   99.90    6.55
  -2   2  23   47.57    4.39
  -2  -2 -23   48.58    3.91
   2  -2  23   50.11    4.24
  -2  -2  23   39.26    3.86
  -2   2 -23   40.39    3.90
   2   2  23   36.20    4.02
   3  -2  23   74.48    5.44
  -3   2  23   78.44    5.91
  -3  -2 -23   76.12    5.39
   3   2  23   77.55    5.94
  -3   2 -23   73.22    5.27
   0   3  23    1.02    1.90
   0   3 -23    2.59    1.91
  -1   3  23    4.91    2.22
  -1  -3 -23    5.01    1.89
   1  -3  23    4.95    2.02
   1   3 -23    5.50    2.04
   1   3  23    5.96    2.42
  -1   3 -23    6.00    2.05
   2  -3  23    1.92    1.90
  -2   3  23    0.84    1.88
  -2  -3 -23    1.13    1.77
  -2   3 -23    1.28    1.87
   2   3  23   -1.63    2.10
   3  -3  23    2.35    2.05
   0   4 -23   74.60    5.45
   0   4  23   81.34    5.80
  -1   4  23    2.49    2.15
   1   4 -23    1.01    1.91
  -1   4 -23    3.05    2.14
   1   4  23    2.09    2.26
  -2  -4 -23   71.06    5.00
   1   5 -23    0.79    2.08
   0   0  24   47.11    4.23
  -1   0 -24   -0.81    1.55
   1   0  24    0.66    1.94
  -1   0  24    0.27    1.92
  -2   0  24   42.33    4.00
  -2   0 -24   42.38    3.88
   2   0  24   43.75    4.30
  -3   0  24    1.43    2.02
   0  -1  24   47.37    4.17
   0   1 -24   44.02    3.91
   0   1  24   48.28    4.32
   1  -1  24   30.93    3.47
  -1   1  24   30.60    3.62
  -1  -1 -24   33.23    3.18
  -1   1 -24   23.42    3.14
  -1  -1  24   25.99    3.36
   1   1  24   25.33    3.34
  -2   1  24   30.86    3.49
   2  -1  24   27.27    3.30
  -2  -1 -24   30.02    3.23
   2   1  24   18.75    3.45
  -2  -1  24   23.03    3.33
  -2   1 -24   22.05    3.14
  -3  -1  24    9.77    2.52
   0   2  24   40.60    4.11
   0  -2  24   39.30    3.80
   0   2 -24   38.77    3.73
   1  -2  24    8.89    2.21
  -1  -2 -24    7.58    2.04
  -1   2  24    6.29    2.20
   1   2  24   13.22    3.04
  -1   2 -24   12.54    2.78
  -1  -2  24   14.34    2.75
   2  -2  24   42.47    4.11
  -2  -2 -24   48.26    3.98
  -2   2  24   44.28    4.20
   2   2  24   35.72    4.01
  -2   2 -24   41.76    4.01
   0   3  24   29.39    3.71
   0   3 -24   28.10    3.42
  -1   3 -24   27.76    3.45
  -2  -3 -24    9.86    2.36
   2  -3  24   10.20    2.44
   0   4 -24    0.76    1.87
   1   4 -24   21.09    3.24
   0   0  25    0.07    1.95
  -1   0  25    2.39    2.07
   1   0  25    2.38    2.11
  -1   0 -25    2.53    1.90
  -2   0  25    2.45    2.09
  -2   0 -25    1.49    2.06
   0  -1  25    9.03    2.33
   0   1  25    5.97    2.17
  -1  -1 -25   59.07    4.52
  -1   1  25   59.60    5.06
   1  -1  25   57.17    4.79
  -1  -1  25   60.42    4.81
   1   1  25   62.93    4.96
  -1   1 -25   64.74    4.75
  -2  -1 -25   16.93    2.95
   2  -1  25   14.90    2.91
  -2  -1  25   21.10    2.99
   0  -2  25    0.51    1.87
   0   2 -25    0.72    1.86
   1  -2  25    1.42    1.98
  -1  -2  25    1.96    1.94
  -1   2 -25    2.34    2.13
   2  -2  25    1.80    2.08
  -2  -2 -25    1.78    1.76
   0   3 -25   79.19    5.61
  -1   0 -26    1.16    1.94
   0  -1  26   36.00    3.87
  -1   1 -26    3.92    2.02
   0  -2  26   34.73    3.76
   0   0   0    0.00    0.00
;
_shelx_hkl_checksum     95933
_shelx_res_file
;
TITL 11fb182_0m in P2(1)2(1)2(1)
CELL 0.71073   6.6537   8.0998  20.1790  90.000  90.000  90.000
ZERR    4.00   0.0013   0.0015   0.0038   0.000   0.000   0.000
LATT -1
SYMM 0.5-X, -Y, 0.5+Z
SYMM -X, 0.5+Y, 0.5-Z
SYMM 0.5+X, 0.5-Y, -Z
SFAC C  H  N  O  Y
UNIT 20  40  12  32  4
OMIT -3 55
L.S. 20
ACTA
BOND $H
FMAP 2
PLAN 20
TEMP -85.000
WGHT    0.000000
FVAR       0.20784
MOLE 1
Y1    5    0.506806    0.945953    0.119468    11.00000    0.00867    0.01734 =
         0.00843   -0.00069   -0.00014    0.00127
O1    4    0.170093    0.935855    0.155902    11.00000    0.01014    0.03293 =
         0.01891    0.00142   -0.00006    0.00163
O2    4    0.489425    1.088988    0.218313    11.00000    0.01610    0.03787 =
         0.02042   -0.01291   -0.00186    0.00131
O3    4    0.332538    0.900604    0.019466    11.00000    0.01796    0.02642 =
         0.01554   -0.00612   -0.00310   -0.00319
O4    4    0.400738    1.222871    0.090131    11.00000    0.03388    0.02594 =
         0.02329    0.00320    0.00531    0.00900
O5    4    0.674376    1.128347    0.042773    11.00000    0.01828    0.02868 =
         0.02447    0.00772    0.00026    0.00034
O6    4    0.838687    0.957510    0.160452    11.00000    0.01124    0.03420 =
         0.01373   -0.00090    0.00076    0.00173
O7    4    0.497622    0.721193    0.186496    11.00000    0.02271    0.02727 =
         0.01673    0.00891    0.00682    0.00744
O8    4    0.686821    0.734497    0.063012    11.00000    0.02453    0.03075 =
         0.01174   -0.00257    0.00385    0.00830
C1    1    0.549881    1.240962    0.052562    11.00000    0.03031    0.02289 =
         0.02186    0.00535   -0.00478   -0.00665
AFIX  43
H1    2    0.568435    1.343942    0.030875    11.00000   -1.20000
AFIX   0
C2    1    1.003809    0.969022    0.130828    11.00000    0.01423    0.02915 =
         0.01423   -0.00146    0.00052   -0.00268
AFIX  43
H2    2    1.001953    1.005622    0.086104    11.00000   -1.20000
AFIX   0
C3    1    0.745029    0.721237    0.004479    11.00000    0.01963    0.02318 =
         0.01879    0.00218   -0.00019    0.00595
AFIX  43
H3    2    0.720403    0.811941   -0.024242    11.00000   -1.20000
AFIX   0
C4    1    0.419239    0.667125    0.238042    11.00000    0.01558    0.01814 =
         0.01906    0.00091    0.00055    0.00050
AFIX  43
H4    2    0.279884    0.686887    0.244526    11.00000   -1.20000
AFIX   0
C5    1    0.989181    0.930912    0.336933    11.00000    0.01859    0.01836 =
         0.01945    0.00020   -0.00061   -0.00108
N1    3    0.959585    0.929827    0.401839    11.00000    0.02796    0.03853 =
         0.01674   -0.00188   -0.00134   -0.00860
AFIX  93
H1A   2    1.041048    0.985080    0.428077    11.00000   -1.20000
H1B   2    0.858460    0.873853    0.418726    11.00000   -1.20000
AFIX   0
N2    3    1.140072    1.014193    0.310800    11.00000    0.02647    0.03794 =
         0.02934   -0.00334    0.00431   -0.01358
AFIX  93
H2A   2    1.158665    1.013632    0.267624    11.00000   -1.20000
H2B   2    1.222112    1.070294    0.336548    11.00000   -1.20000
AFIX   0
N3    3    0.866469    0.846848    0.297872    11.00000    0.02895    0.03029 =
         0.01502    0.00273    0.00079   -0.01370
AFIX  93
H3A   2    0.885741    0.846703    0.254728    11.00000   -1.20000
H3B   2    0.765603    0.791097    0.315044    11.00000   -1.20000
AFIX   0
HKLF 4
REM  11fb182_0m in P2(1)2(1)2(1)
REM R1 =  0.0170 for    2219 Fo > 4sig(Fo)  and  0.0206 for all    2428 data
REM    154 parameters refined using      0 restraints
END
WGHT      0.0000      0.0000
REM Highest difference peak  0.346,  deepest hole -0.251,  1-sigma level  0.054
Q1    1   0.5017  0.8418  0.1210  11.00000  0.05    0.35
Q2    1   0.5588  1.4177  0.0578  11.00000  0.05    0.28
Q3    1   0.5186  1.4086  0.0501  11.00000  0.05    0.27
Q4    1   0.4803  0.7465  0.2125  11.00000  0.05    0.22
Q5    1   0.8286  0.9198  0.1910  11.00000  0.05    0.21
Q6    1   0.6397  0.9358  0.1196  11.00000  0.05    0.21
Q7    1   1.0832  0.9340  0.3237  11.00000  0.05    0.20
Q8    1   0.3696  0.9296  0.1189  11.00000  0.05    0.19
Q9    1   0.1797  0.9040  0.1864  11.00000  0.05    0.18
Q10   1   0.4954  0.9222  0.0679  11.00000  0.05    0.18
Q11   1   0.6399  1.1347  0.0818  11.00000  0.05    0.18
Q12   1   0.5159  0.9985  0.1660  11.00000  0.05    0.18
Q13   1   0.5098  0.6658  0.1896  11.00000  0.05    0.18
Q14   1   0.7789  0.9896  0.1421  11.00000  0.05    0.18
Q15   1   0.5466  0.7344  0.1524  11.00000  0.05    0.18
Q16   1   0.9962  0.8457  0.3191  11.00000  0.05    0.18
Q17   1   0.5000  0.8061  0.1812  11.00000  0.05    0.17
Q18   1   0.3361  0.9447  0.0337  11.00000  0.05    0.17
Q19   1   0.4833  0.7039  0.2023  11.00000  0.05    0.17
Q20   1   0.5069  1.0535  0.1393  11.00000  0.05    0.17
;
_shelx_res_checksum     1015
_shelxl_version_number        2.013
