# Supplementary material for: Poly[guanidinium [tri-μ-formato-κ6 O:O′-formato-κ2 O,O′-yttrium(III)]]
Source: Acta Crystallogr Sect E Struct Rep Online. 2014 Jun 14;70(Pt 7):m261–2. doi: 10.1107/S1600536814013440 (PMC4120533; doi:10.1107/S1600536814013440)
Supplement: Supplementary file 2 [file e-70-0m261-Isup2.hkl]

#
# h,k,l, Fc-squared, Fo-squared, sigma(Fo-squared), status flag
#
data_I
_shelx_title ' 11fb182_0m in P2(1)2(1)2(1)'
_shelx_refln_list_code          4
_shelx_F_calc_maximum      152.55
_exptl_crystal_F_000       656.00
_reflns_d_resolution_high  0.7696

loop_
 _space_group_symop_operation_xyz
 'x, y, z'
 '-x+1/2, -y, z+1/2'
 '-x, y+1/2, -z+1/2'
 'x+1/2, -y+1/2, -z'

_cell_length_a     6.6537
_cell_length_b     8.0998
_cell_length_c    20.1790
_cell_angle_alpha  90.000
_cell_angle_beta   90.000
_cell_angle_gamma  90.000

_shelx_F_squared_multiplier     1.000

loop_
 _refln_index_h
 _refln_index_k
 _refln_index_l
 _refln_F_squared_calc
 _refln_F_squared_meas
 _refln_F_squared_sigma
 _refln_observed_status
   2   0   0      23271.98      23010.62       607.78 o
   4   0   0       8295.59       8387.25       227.58 o
   6   0   0      13208.67      13450.25       370.56 o
   8   0   0       2523.68       2642.40       161.34 o
   1   1   0         24.62         22.83         2.98 o
   2   1   0        875.96        832.28        18.47 o
   3   1   0        571.38        543.31        14.80 o
   4   1   0         11.97         16.36         6.00 o
   5   1   0        632.81        634.46        22.28 o
   6   1   0         25.39         11.53        11.30 o
   7   1   0        267.76        263.04        24.63 o
   8   1   0         10.37         15.94        29.09 o
   0   2   0       8819.84       9006.93       294.84 o
   1   2   0       1864.08       1923.12        38.09 o
   2   2   0       8905.21       8734.33       153.61 o
   3   2   0       3330.03       3433.73        68.19 o
   4   2   0       3242.30       3277.46        61.97 o
   5   2   0        642.90        639.16        23.06 o
   6   2   0       6223.39       6206.98       154.20 o
   7   2   0        491.05        526.13        35.03 o
   8   2   0       1368.40       1393.89        75.36 o
   1   3   0        481.31        468.27        12.29 o
   2   3   0       2447.16       2678.10        53.77 o
   3   3   0         58.13         52.57         6.26 o
   4   3   0       1064.73       1071.10        29.77 o
   5   3   0        240.16        265.13        16.83 o
   6   3   0        191.66        206.49        18.28 o
   7   3   0         72.96         84.13        23.08 o
   0   4   0       2270.63       2200.83        64.10 o
   1   4   0       6779.98       6587.46       126.49 o
   2   4   0        759.43        770.66        19.71 o
   3   4   0       3394.53       3348.54        68.00 o
   4   4   0        711.64        713.30        27.03 o
   5   4   0       1435.80       1456.44        46.25 o
   6   4   0         33.24         37.29        16.55 o
   7   4   0       1189.42       1216.74        67.97 o
   1   5   0         63.60         72.75         8.96 o
   2   5   0        948.63        951.03        27.22 o
   3   5   0          0.47          4.77         8.56 o
   4   5   0         10.10         11.90        12.63 o
   5   5   0          1.16          4.91        14.23 o
   6   5   0        117.29        103.38        19.43 o
   7   5   0         19.55         23.67        30.91 o
   0   6   0       4633.29       4740.77       164.17 o
   1   6   0       1075.51       1048.03        34.44 o
   2   6   0       1521.54       1560.41        46.25 o
   3   6   0       2636.81       2603.37        70.00 o
   4   6   0       2147.78       2082.43        60.75 o
   5   6   0       1186.52       1146.57        42.39 o
   6   6   0       1184.15       1137.08        44.76 o
   7   6   0        913.24        967.49        67.10 o
   1   7   0        474.07        468.02        24.81 o
   2   7   0         18.05         25.10        14.09 o
   3   7   0         50.56         50.52        18.96 o
   4   7   0          2.87          4.02        18.29 o
   5   7   0        218.08        185.74        27.50 o
   6   7   0        150.58        188.26        30.12 o
   0   8   0       2099.23       2058.02        87.73 o
   1   8   0        792.99        802.29        33.99 o
   2   8   0       2825.49       2788.96        77.18 o
   3   8   0       1016.26        994.95        46.94 o
   4   8   0       1861.91       1841.27        70.53 o
   5   8   0        381.07        401.83        39.44 o
   1   9   0        263.27        270.87        26.11 o
   2   9   0         43.67         43.35        22.09 o
   3   9   0        133.16        167.82        27.97 o
   4   9   0         27.64         44.85        32.75 o
   0  10   0       1835.30       1962.90       130.56 o
   1  10   0        102.66         95.44        23.26 o
   1   0   1       6855.05       7524.88       154.72 o
   2   0   1        491.25        477.70        11.73 o
   3   0   1      15894.26      16797.34       315.51 o
   4   0   1         17.71         25.94         6.05 o
   5   0   1       2637.17       2584.85        60.89 o
   6   0   1       1114.50       1114.67        39.17 o
   7   0   1        500.15        491.06        33.05 o
   8   0   1        261.04        274.39        43.45 o
  -8   1   1        168.34        177.44        34.99 o
  -7   1   1       1425.56       1497.55        57.94 o
  -6   1   1        552.27        563.89        27.54 o
  -5   1   1       2868.73       2893.72        59.79 o
  -4   1   1       1167.05       1143.06        25.94 o
  -3   1   1       3672.30       3681.59        69.18 o
  -2   1   1        845.00        859.07        16.40 o
  -1   1   1      14831.62      14881.79       263.55 o
   0   1   1       1197.12       1229.78        26.43 o
   1   1   1      15613.77      15647.86       309.23 o
   2   1   1        635.78        675.54        21.15 o
   3   1   1       3939.77       3953.44        74.91 o
   4   1   1       1372.60       1348.31        31.61 o
   5   1   1       2667.30       2639.83        64.43 o
   6   1   1        662.83        692.26        28.94 o
   7   1   1       1378.74       1412.96        49.09 o
   8   1   1        238.73        281.15        38.55 o
  -8   2   1        418.44        423.88        44.65 o
  -6   2   1       1470.54       1472.18        53.23 o
  -5   2   1       1088.73       1079.38        26.58 o
  -4   2   1       1100.13       1100.93        24.73 o
  -3   2   1       4099.48       4252.75        76.53 o
  -2   2   1       1035.44        964.97        18.55 o
  -1   2   1       3437.05       3527.65        62.89 o
   0   2   1       4281.85       4344.21        82.76 o
   3   2   1       4029.85       4124.89        89.79 o
   5   2   1        699.17        705.59        26.70 o
   6   2   1       1294.31       1331.54        40.18 o
   7   2   1        525.30        529.48        30.29 o
   8   2   1        361.88        363.62        42.23 o
  -7   3   1        283.80        296.16        31.27 o
  -6   3   1       1242.47       1252.65        54.12 o
  -5   3   1        684.19        690.71        29.80 o
  -4   3   1        388.94        390.41        16.32 o
  -3   3   1       3136.96       3156.15        55.98 o
  -2   3   1       4639.10       4523.90        77.35 o
  -1   3   1        590.80        574.28        16.88 o
   0   3   1       4104.65       3933.02        76.16 o
   1   3   1        460.95        430.30        12.41 o
   2   3   1       4133.51       3967.76        83.13 o
   3   3   1       3280.01       3298.28        79.11 o
   4   3   1        575.59        579.27        17.19 o
   5   3   1        871.67        886.08        24.93 o
   6   3   1       1518.36       1539.47        38.28 o
   7   3   1        369.16        394.88        42.35 o
  -7   4   1         34.06         58.70        28.40 o
  -6   4   1       2255.45       2295.29        68.76 o
  -5   4   1        153.34        142.46        16.31 o
  -4   4   1       2553.63       2536.28        66.74 o
  -3   4   1        261.17        258.23        14.24 o
  -2   4   1       4697.10       4570.80        95.65 o
  -1   4   1        129.03        133.75         9.78 o
   0   4   1      13160.61      13184.35       248.92 o
   1   4   1        173.20        177.14         8.18 o
   2   4   1       4410.85       4317.93        87.17 o
   3   4   1        386.41        399.83        13.82 o
   4   4   1       2496.14       2443.77        66.97 o
   5   4   1        133.94        143.49        17.09 o
   6   4   1       2489.35       2461.32        79.92 o
   7   4   1         36.66         24.15        28.97 o
  -7   5   1        196.68        159.96        45.60 o
  -6   5   1       2659.67       2666.21        75.90 o
  -5   5   1        782.96        757.90        33.55 o
  -4   5   1       2066.72       2069.72        56.00 o
  -3   5   1        234.53        255.47        15.57 o
  -2   5   1        693.80        696.50        21.68 o
  -1   5   1        792.52        780.09        22.98 o
   0   5   1       7199.17       7047.20       165.80 o
   1   5   1        771.11        731.67        22.36 o
   2   5   1        616.21        587.49        21.11 o
   3   5   1        185.80        199.61        14.85 o
   4   5   1       1787.34       1744.57        54.89 o
   5   5   1        888.05        887.70        34.51 o
   6   5   1       2532.70       2591.32        75.86 o
   7   5   1        241.61        226.68        30.73 o
  -7   6   1        564.98        545.38        73.15 o
  -6   6   1       1390.98       1386.64        49.52 o
  -5   6   1        498.84        492.37        32.88 o
  -4   6   1       1529.14       1493.23        47.43 o
  -3   6   1        478.28        471.57        25.15 o
  -2   6   1       1447.66       1460.10        43.03 o
  -1   6   1       1090.29       1067.48        35.31 o
   0   6   1       2045.62       2038.24        56.01 o
   1   6   1       1171.70       1164.39        36.09 o
   2   6   1       1381.39       1386.66        43.52 o
   3   6   1        562.02        549.37        25.70 o
   4   6   1       1451.34       1438.68        47.21 o
   5   6   1        306.19        287.81        25.38 o
   6   6   1       1228.07       1245.84        48.32 o
   7   6   1        531.21        499.62        54.41 o
  -6   7   1        495.04        571.30        52.01 o
  -5   7   1        244.73        255.14        30.70 o
  -4   7   1        731.91        757.32        39.45 o
  -3   7   1       1911.79       1894.09        67.03 o
  -2   7   1       1661.16       1712.03        50.19 o
  -1   7   1       1378.52       1356.87        42.97 o
   0   7   1       1332.94       1358.17        49.49 o
   1   7   1       1317.68       1297.92        42.05 o
   2   7   1       1524.96       1535.37        56.67 o
   3   7   1       1965.24       1914.26        66.95 o
   4   7   1        615.18        611.20        38.53 o
   5   7   1        385.18        437.68        34.52 o
   6   7   1        432.78        447.84        39.68 o
  -5   8   1        307.67        305.87        35.03 o
  -4   8   1        363.50        349.43        35.27 o
  -3   8   1        940.84        916.92        43.53 o
  -2   8   1        400.00        417.57        27.34 o
  -1   8   1        605.86        604.82        31.15 o
   0   8   1        884.96        899.29        35.97 o
   1   8   1        860.32        843.81        33.42 o
   2   8   1        440.33        438.19        26.71 o
   3   8   1        770.95        742.16        41.91 o
   4   8   1        340.76        403.46        34.79 o
   5   8   1        339.96        369.73        38.00 o
  -4   9   1         86.07        102.89        36.20 o
  -3   9   1       1417.98       1382.91        60.13 o
  -2   9   1         62.76         61.29        24.06 o
  -1   9   1        887.31        932.38        37.26 o
   0   9   1          1.99          4.37        17.75 o
   1   9   1        729.38        745.03        36.39 o
   2   9   1         56.74         33.99        19.00 o
   3   9   1       1419.74       1411.06        71.93 o
   4   9   1         72.05        101.85        48.38 o
  -2  10   1        127.50        149.08        50.93 o
  -1  10   1        444.85        478.39        32.79 o
   0  10   1        188.35        194.36        25.15 o
   1  10   1        335.66        377.91        30.54 o
   0   0   2         10.23         -3.21         2.14 o
   1   0   2        131.95        124.30         4.56 o
   2   0   2       3589.67       3817.56        73.61 o
   3   0   2        257.62        285.97        10.25 o
   4   0   2          7.08          7.51         5.68 o
   5   0   2         10.00         18.81         8.82 o
   6   0   2         32.42         25.35        13.17 o
   7   0   2        348.06        389.39        30.25 o
   8   0   2        134.28        135.07        32.32 o
  -8   1   2       1410.09       1458.15        80.86 o
  -7   1   2        437.98        467.31        32.88 o
  -6   1   2       5947.97       5950.99       151.36 o
  -5   1   2       1433.64       1404.39        38.14 o
  -4   1   2       5699.99       5679.79       100.83 o
  -3   1   2       2263.82       2415.42        47.90 o
  -2   1   2       7475.14       7110.03       127.98 o
  -1   1   2       1975.88       1956.09        34.58 o
   0   1   2      22336.87      21007.60       500.50 o
   1   1   2       1838.20       1859.90        41.45 o
   2   1   2       6636.76       6370.83       128.10 o
   3   1   2       2207.96       2301.32        48.16 o
   4   1   2       5523.30       5472.28       120.12 o
   5   1   2       1458.63       1472.62        37.95 o
   6   1   2       6249.04       6248.58       151.50 o
   7   1   2        491.36        505.35        28.64 o
   8   1   2       1807.55       1840.80        69.16 o
  -8   2   2        133.80        135.40        47.45 o
  -7   2   2         81.79         89.58        40.51 o
  -6   2   2        113.61        115.88        14.65 o
  -5   2   2         52.45         52.50        10.46 o
  -4   2   2        658.73        661.18        21.76 o
  -3   2   2        624.97        654.05        17.05 o
  -2   2   2       1526.87       1537.28        29.63 o
  -1   2   2       3461.28       3618.59        70.73 o
   0   2   2       3103.55       3137.19        60.67 o
   1   2   2       3544.43       3740.26        70.95 o
   2   2   2       1506.85       1547.26        35.35 o
   3   2   2        625.31        645.28        17.21 o
   4   2   2        696.44        704.10        19.60 o
   5   2   2        133.84        150.12        13.60 o
   6   2   2        145.08        145.57        17.16 o
   7   2   2        210.37        223.14        22.98 o
   8   2   2        146.58        137.14        27.39 o
  -7   3   2       1295.36       1374.09        65.96 o
  -6   3   2       1603.36       1638.82        61.74 o
  -5   3   2       1245.33       1258.28        36.31 o
  -4   3   2       3011.67       3022.60        58.38 o
  -3   3   2      10505.25      10664.54       193.13 o
  -2   3   2       3431.66       3430.96        75.34 o
  -1   3   2       7941.57       7643.46       156.04 o
   0   3   2       5664.64       5509.23       105.62 o
   1   3   2       9402.25       8949.44       170.95 o
   2   3   2       4287.00       4298.35        76.15 o
   3   3   2      11222.39      11447.87       229.72 o
   4   3   2       2461.87       2459.00        56.56 o
   5   3   2       1244.26       1277.87        35.68 o
   6   3   2       1764.08       1777.88        47.62 o
   7   3   2       1031.12       1049.43        50.29 o
   8   3   2        645.16        675.94        83.10 o
  -7   4   2        208.73        180.45        32.77 o
  -6   4   2        748.51        727.14        34.16 o
  -5   4   2        392.66        398.43        21.50 o
  -4   4   2        325.59        327.63        19.03 o
  -3   4   2         50.18         52.59         7.50 o
  -2   4   2        235.63        222.35        11.88 o
  -1   4   2        589.63        603.18        17.89 o
   0   4   2         46.97         33.61         4.74 o
   1   4   2        526.81        539.46        15.37 o
   2   4   2        188.25        174.62         8.49 o
   3   4   2         28.33         34.47         6.25 o
   4   4   2        242.91        239.44        14.23 o
   5   4   2        459.10        442.32        28.68 o
   6   4   2        934.87        910.53        41.94 o
   7   4   2        213.53        191.99        35.22 o
  -7   5   2       1380.75       1435.90       109.96 o
  -6   5   2        211.89        214.22        27.66 o
  -5   5   2       4417.72       4254.31       105.82 o
  -4   5   2        319.61        315.91        20.92 o
  -3   5   2       7617.10       7528.86       179.01 o
  -2   5   2          8.60         18.64         8.02 o
  -1   5   2       5016.55       4863.23       101.02 o
   0   5   2        369.17        388.00        16.17 o
   1   5   2       4571.29       4433.46       100.41 o
   2   5   2         14.34         23.72         8.30 o
   3   5   2       7601.66       7422.20       159.50 o
   4   5   2        223.84        233.92        20.80 o
   5   5   2       3985.36       3896.97       105.63 o
   6   5   2        201.07        227.84        24.51 o
   7   5   2       1477.75       1543.76        64.86 o
  -7   6   2         37.42         51.39        46.07 o
  -6   6   2        243.72        247.45        31.12 o
  -5   6   2        170.29        169.36        20.38 o
  -4   6   2        461.10        430.54        25.13 o
  -3   6   2         95.97         79.93        14.59 o
  -2   6   2        324.08        320.04        19.60 o
  -1   6   2         37.97         39.27        11.16 o
   0   6   2        666.54        699.75        26.67 o
   1   6   2         23.74         19.95        11.34 o
   2   6   2        265.23        253.44        18.71 o
   3   6   2         70.81         78.80        14.47 o
   4   6   2        343.45        328.03        23.82 o
   5   6   2        150.47        133.58        19.67 o
   6   6   2        163.45        152.84        23.24 o
   7   6   2         17.18         -7.42        21.94 o
  -6   7   2        625.32        687.67        56.18 o
  -5   7   2        542.19        603.96        38.07 o
  -4   7   2        322.42        365.83        31.56 o
  -3   7   2       2241.13       2169.15        70.76 o
  -2   7   2        990.71        949.50        34.97 o
  -1   7   2       1401.29       1438.50        47.91 o
   0   7   2       1970.75       1910.29        55.18 o
   1   7   2       1735.45       1744.99        49.08 o
   3   7   2       1973.13       1968.03        59.93 o
   4   7   2        364.29        398.98        31.33 o
   5   7   2        460.05        445.57        37.54 o
   6   7   2        624.99        658.91        45.02 o
  -5   8   2         73.27         46.20        26.56 o
  -4   8   2          8.25         -9.81        22.91 o
  -3   8   2         19.75         25.86        20.92 o
  -2   8   2         11.40         12.61        19.05 o
  -1   8   2         63.90         61.30        16.34 o
   0   8   2        205.73        188.97        21.21 o
   1   8   2         53.09         52.04        16.35 o
   2   8   2         14.08          6.53        15.92 o
   3   8   2         43.84         44.02        21.71 o
   4   8   2          9.27         20.41        22.06 o
   5   8   2        135.64        127.57        28.79 o
  -4   9   2       1485.05       1491.75        78.89 o
  -3   9   2         65.65         41.57        24.06 o
  -2   9   2       1158.03       1159.80        54.94 o
  -1   9   2         48.67         58.11        18.98 o
   0   9   2       1787.96       1829.44        66.27 o
   1   9   2         39.27         28.32        18.70 o
   2   9   2       1303.06       1359.71        47.87 o
   3   9   2         88.56         60.18        24.97 o
   4   9   2       1352.21       1355.81       106.71 o
  -2  10   2         52.36         57.18        45.60 o
  -1  10   2         81.88         83.41        22.96 o
   0  10   2          1.41         -6.41        20.04 o
   1  10   2         93.71        114.55        23.96 o
   1   0   3       7145.70       7496.21       155.04 o
   2   0   3        104.71        107.81         5.43 o
   3   0   3        145.88        222.39         9.70 o
   4   0   3         90.10         91.61         8.25 o
   5   0   3       2033.08       2031.08        50.11 o
   6   0   3         79.09         90.17        18.22 o
   7   0   3       1394.08       1400.11        56.40 o
   8   0   3        153.71        164.84        24.47 o
  -8   1   3        169.93        197.47        28.78 o
  -7   1   3        802.42        824.81        42.51 o
  -6   1   3        676.13        648.34        27.78 o
  -5   1   3       1042.65       1092.30        30.11 o
  -4   1   3        387.99        391.99        13.83 o
  -3   1   3      11395.09      11863.83       222.06 o
  -2   1   3       3308.14       3309.52        75.17 o
  -1   1   3       5255.09       5269.11        87.96 o
   0   1   3        362.60        429.00        10.16 o
   1   1   3       4720.00       4684.50       104.99 o
   2   1   3       3026.22       3036.44        61.58 o
   3   1   3      11201.64      11823.85       246.20 o
   4   1   3        286.70        283.28        14.52 o
   5   1   3        826.84        872.83        28.62 o
   6   1   3        593.92        583.77        32.92 o
   7   1   3        966.43        950.65        43.63 o
   8   1   3        245.77        261.68        27.54 o
  -8   2   3        584.76        582.49        52.30 o
  -7   2   3       1092.79       1035.71        49.45 o
  -6   2   3       1682.86       1652.99        48.84 o
  -5   2   3       1252.67       1228.07        34.52 o
  -4   2   3       3849.46       3883.22        86.75 o
  -3   2   3       3140.96       3107.84        60.30 o
  -2   2   3       8518.13       8739.54       154.77 o
   0   2   3       7598.81       7545.37       142.71 o
   1   2   3        954.00       1003.19        21.83 o
   2   2   3       8633.40       9009.39       184.60 o
   3   2   3       2900.55       2906.92        60.57 o
   4   2   3       3832.98       3936.77        78.69 o
   5   2   3       1146.61       1136.36        32.89 o
   6   2   3       1365.19       1344.65        54.56 o
   7   2   3       1237.87       1221.97        43.67 o
   8   2   3        617.87        663.17        37.34 o
  -8   3   3        336.41        374.08        67.83 o
  -7   3   3        266.89        276.10        38.53 o
  -6   3   3        727.59        719.25        29.32 o
  -5   3   3       1237.26       1222.99        33.83 o
  -4   3   3        523.25        510.10        17.86 o
  -3   3   3       1339.16       1322.87        27.68 o
  -2   3   3         96.81        111.56         7.78 o
  -1   3   3       2348.85       2465.30        54.19 o
   0   3   3       3769.52       3696.89        72.19 o
   1   3   3       3058.93       3186.06        67.68 o
   2   3   3        198.43        211.81        27.32 o
   3   3   3       1303.98       1306.16        33.10 o
   5   3   3        987.38        976.33        31.49 o
   6   3   3        811.83        877.62        38.04 o
   7   3   3        273.99        250.41        29.13 o
   8   3   3        244.96        347.46        71.99 o
  -7   4   3         41.62         29.65        27.82 o
  -6   4   3       2834.61       2788.92        90.77 o
  -5   4   3         50.63         45.40        11.25 o
  -4   4   3       3186.17       3248.60        71.89 o
  -3   4   3        325.31        331.57        13.34 o
  -2   4   3       5867.77       5970.69       124.32 o
  -1   4   3       1029.25       1002.14        23.59 o
   0   4   3      14590.33      14778.96       278.89 o
   1   4   3        975.05        968.77        33.59 o
   2   4   3       6965.23       6915.16       124.77 o
   3   4   3        318.52        332.28        15.91 o
   4   4   3       2855.21       2910.79        70.59 o
   5   4   3          6.05         15.60        16.01 o
   6   4   3       2699.21       2719.44        90.18 o
   7   4   3         98.96        128.61        31.41 o
  -7   5   3        234.45        265.51        59.72 o
  -6   5   3       1821.06       1763.26        84.70 o
  -5   5   3        166.28        169.96        19.60 o
  -4   5   3        691.56        686.65        29.34 o
  -3   5   3       2298.17       2343.75        60.47 o
  -2   5   3       3017.23       3022.72        64.11 o
  -1   5   3        678.87        712.43        22.43 o
   0   5   3       5061.96       4927.79       106.76 o
   1   5   3        735.93        736.15        25.88 o
   2   5   3       2517.95       2477.16        70.56 o
   3   5   3       2091.54       2062.70        52.99 o
   4   5   3        795.59        781.69        26.09 o
   5   5   3         88.26         79.91        16.80 o
   6   5   3       1876.12       1876.32        59.23 o
   7   5   3        210.11        222.93        32.82 o
  -6   6   3       1467.37       1443.75        61.23 o
  -5   6   3        338.53        345.93        25.53 o
  -4   6   3       2116.02       2062.70        58.62 o
  -3   6   3        204.18        230.70        19.85 o
  -2   6   3       2348.89       2309.62        58.11 o
  -1   6   3        586.34        612.19        24.84 o
   0   6   3       2757.76       2725.69        71.35 o
   1   6   3        601.10        579.06        24.90 o
   2   6   3       2653.76       2651.36        67.10 o
   3   6   3        224.77        246.02        19.99 o
   4   6   3       1861.81       1823.56        57.57 o
   5   6   3        241.10        256.17        24.76 o
   6   6   3       1464.49       1484.64        53.16 o
   7   6   3         22.09         29.06        24.54 o
  -6   7   3        659.86        693.75        57.54 o
  -5   7   3        551.25        548.63        38.55 o
  -4   7   3        462.21        461.41        32.74 o
  -3   7   3       1359.43       1345.90        53.03 o
  -2   7   3        362.52        354.71        23.19 o
  -1   7   3        544.50        542.27        26.33 o
   0   7   3       1969.91       1909.22        63.74 o
   1   7   3        562.68        562.77        27.34 o
   2   7   3        559.67        576.41        39.00 o
   3   7   3       1415.27       1367.07        45.14 o
   4   7   3        385.16        382.98        32.33 o
   5   7   3        604.98        586.05        40.20 o
   6   7   3        699.34        717.49        45.55 o
  -5   8   3        557.32        623.15        54.31 o
  -4   8   3         67.77         95.81        24.90 o
  -3   8   3       1366.98       1313.63        54.87 o
  -2   8   3        269.93        271.75        29.44 o
  -1   8   3        432.05        428.45        26.08 o
   0   8   3        519.86        546.21        29.17 o
   2   8   3        361.32        402.62        26.54 o
   3   8   3       1377.32       1340.69        55.34 o
   4   8   3         61.77         60.39        25.01 o
   5   8   3        570.07        606.21        42.67 o
  -4   9   3         21.86         23.45        33.24 o
  -3   9   3       1145.23       1158.68        53.82 o
  -2   9   3         95.08        103.17        25.81 o
  -1   9   3       1050.06       1071.00        42.24 o
   0   9   3        246.96        258.73        26.00 o
   1   9   3       1005.18       1002.36        42.02 o
   2   9   3        104.46        136.94        21.99 o
   3   9   3       1041.19       1083.61        64.72 o
  -2  10   3         53.92         89.58        47.45 o
  -1  10   3        983.04       1012.56        51.35 o
   0  10   3        368.05        389.77        31.60 o
   1  10   3        785.35        861.27        47.94 o
   2  10   3         59.48         37.27        41.90 o
   0   0   4      13517.14      13730.28       363.49 o
   1   0   4        783.21        826.01        21.97 o
   2   0   4      21318.03      21198.93       396.52 o
   3   0   4         84.56         92.27         6.91 o
   4   0   4       7327.32       7376.62       154.87 o
   5   0   4         68.82         73.12        10.79 o
   6   0   4       5530.28       5522.14       161.55 o
   7   0   4        246.03        252.32        28.51 o
   8   0   4       2130.94       2229.68        81.55 o
  -8   1   4        134.01        134.36        26.60 o
  -7   1   4        484.82        477.55        32.81 o
  -6   1   4         42.24         38.70        14.07 o
  -5   1   4        461.24        450.62        20.18 o
  -4   1   4          1.09         -0.77         6.19 o
  -3   1   4        704.09        730.17        19.16 o
  -2   1   4       2136.19       2248.45        52.40 o
  -1   1   4       2058.88       2088.77        40.42 o
   0   1   4       1036.88        943.39        20.41 o
   1   1   4       1934.53       1983.84        44.71 o
   2   1   4       2472.26       2585.21        53.32 o
   3   1   4        538.72        568.05        18.67 o
   4   1   4         17.83         25.65         7.53 o
   5   1   4        566.34        555.62        20.27 o
   6   1   4         21.91         19.78        15.81 o
   7   1   4        439.62        430.65        32.83 o
   8   1   4        101.87        100.43        22.30 o
  -8   2   4       1217.28       1268.71        75.81 o
  -7   2   4        805.95        823.52        40.79 o
  -6   2   4       2665.06       2657.63        74.36 o
  -5   2   4       1183.28       1191.89        36.17 o
  -4   2   4       6647.86       6623.59       134.18 o
  -3   2   4       5013.08       4958.39        96.43 o
  -2   2   4       6967.19       6810.34       130.79 o
  -1   2   4       6387.50       6235.85       104.25 o
   0   2   4      22192.24      21488.26       401.84 o
   1   2   4       4766.47       4813.74       196.88 o
   2   2   4       8622.66       8399.61       157.02 o
   3   2   4       4955.14       4898.23       118.89 o
   4   2   4       5879.34       5878.32       121.28 o
   5   2   4       1431.18       1400.60        36.10 o
   6   2   4       2731.81       2683.35        86.15 o
   7   2   4        592.08        618.15        38.20 o
   8   2   4       1435.91       1497.43        54.32 o
  -8   3   4        232.15        230.33        56.02 o
  -7   3   4        215.62        216.32        28.47 o
  -6   3   4         64.02         68.65        16.11 o
  -5   3   4        100.73        103.90        11.52 o
  -4   3   4        515.99        514.73        17.57 o
  -3   3   4       1412.82       1410.74        32.20 o
  -2   3   4        139.52        144.05         7.97 o
  -1   3   4       5102.96       5274.88       100.97 o
   0   3   4       1399.89       1514.46        32.15 o
   1   3   4       5069.48       5202.64       101.34 o
   2   3   4        166.09        181.56         8.89 o
   3   3   4       1365.33       1365.70        34.78 o
   4   3   4        365.18        386.82        18.09 o
   5   3   4        126.02        149.40        16.17 o
   6   3   4        110.35        119.49        19.36 o
   7   3   4        272.27        283.75        30.86 o
   8   3   4        210.61        189.82        58.57 o
  -7   4   4       1726.34       1768.02        69.29 o
  -6   4   4        540.30        542.17        34.28 o
  -5   4   4       2493.36       2419.48        57.86 o
  -4   4   4         36.76         34.00         9.31 o
  -3   4   4       8472.57       8397.73       172.61 o
  -2   4   4        743.22        711.13        19.10 o
  -1   4   4       3914.95       3880.60        71.16 o
   0   4   4       3485.95       3504.04        70.02 o
   1   4   4       3185.21       3160.47        77.46 o
   2   4   4        715.22        685.26        21.27 o
   3   4   4       7830.33       7817.31       171.39 o
   4   4   4         18.22         33.02         9.87 o
   5   4   4       3138.52       3050.11        84.96 o
   6   4   4        545.98        539.18        35.57 o
   7   4   4       1868.34       1907.76        87.86 o
  -7   5   4         85.58        101.53        31.31 o
  -6   5   4        131.32        131.02        42.36 o
  -5   5   4        168.25        173.61        22.71 o
  -4   5   4         75.07         81.21        12.66 o
  -3   5   4       1127.31       1169.44        33.40 o
  -2   5   4        616.45        620.09        18.57 o
  -1   5   4        404.98        391.73        16.98 o
   0   5   4        328.99        324.44        15.72 o
   1   5   4        427.37        406.38        16.76 o
   2   5   4        520.35        545.82        24.22 o
   3   5   4       1229.86       1195.91        38.10 o
   4   5   4         51.67         57.51        12.23 o
   5   5   4        174.80        164.98        20.87 o
   6   5   4        158.61        170.39        21.91 o
   7   5   4        102.27        116.41        23.44 o
  -6   6   4        242.81        195.37        47.45 o
  -5   6   4       1487.59       1457.16        58.67 o
  -4   6   4        339.67        315.53        23.91 o
  -3   6   4       2978.88       2942.60        80.95 o
  -2   6   4       1144.86       1155.39        34.09 o
  -1   6   4       1915.05       1843.78        50.80 o
   0   6   4       1441.31       1396.19        41.90 o
   1   6   4       1698.81       1702.84        50.97 o
   2   6   4       1344.19       1328.43        40.54 o
   3   6   4       3202.53       3161.66        81.67 o
   4   6   4        252.44        224.65        25.70 o
   5   6   4       1500.41       1494.79        50.35 o
   6   6   4        190.05        188.25        23.92 o
  -6   7   4        107.11         89.01        32.40 o
  -5   7   4        138.03        127.05        33.14 o
  -4   7   4        478.75        498.90        34.22 o
  -3   7   4         31.69         47.22        18.70 o
  -2   7   4        454.19        454.14        30.57 o
  -1   7   4        180.25        186.55        19.99 o
   0   7   4         27.68         32.59        13.69 o
   1   7   4        201.87        213.07        20.57 o
   2   7   4        523.82        525.57        26.31 o
   3   7   4         26.59         41.97        15.83 o
   4   7   4        508.03        488.35        35.62 o
   5   7   4        168.98        161.61        26.54 o
   6   7   4         50.90         41.30        25.96 o
  -5   8   4         67.16         78.51        35.80 o
  -4   8   4       1624.01       1698.56        64.49 o
  -3   8   4        147.56        197.80        26.99 o
  -2   8   4       1779.42       1779.02        63.78 o
  -1   8   4        522.30        548.64        28.78 o
   0   8   4       3248.24       3200.50        86.13 o
   1   8   4        593.41        601.78        30.46 o
   2   8   4       1702.96       1699.58        55.08 o
   3   8   4        110.20        126.74        20.90 o
   4   8   4       1435.56       1445.13        62.40 o
   5   8   4         76.52         88.61        27.96 o
  -4   9   4        103.79        131.22        38.50 o
  -3   9   4         56.76         74.51        26.19 o
  -2   9   4         24.68         34.08        23.72 o
  -1   9   4         26.03         19.52        18.72 o
   0   9   4         22.03          4.40        17.85 o
   1   9   4         28.23         15.59        18.86 o
   2   9   4         25.80         31.73        19.95 o
   3   9   4         61.30         59.56        25.43 o
  -2  10   4       1015.18       1179.18        96.07 o
  -1  10   4        170.02        172.31        34.61 o
   0  10   4       1638.79       1770.85        60.18 o
   1  10   4        226.51        240.07        36.82 o
   2  10   4        979.60       1122.93        92.36 o
   1   0   5       2622.81       2892.53        62.28 o
   2   0   5        529.54        520.83        13.01 o
   3   0   5      11802.41      12271.51       231.86 o
   4   0   5         29.80         27.23         7.58 o
   5   0   5        136.90        142.15        15.33 o
   6   0   5        595.10        577.16        28.00 o
   7   0   5        439.70        454.59        33.52 o
   8   0   5        601.68        624.58        41.60 o
  -8   1   5        226.26        239.73        31.08 o
  -7   1   5        683.46        681.83        40.58 o
  -6   1   5        659.52        649.33        29.23 o
  -5   1   5       1971.21       1946.41        57.65 o
  -4   1   5        278.63        260.47        12.43 o
  -3   1   5       7183.63       7097.33       141.12 o
  -2   1   5        418.72        412.52        10.41 o
  -1   1   5       3755.11       3695.47        67.81 o
   0   1   5        347.13        382.21        10.50 o
   1   1   5       4064.81       3992.71        81.32 o
   2   1   5        390.89        368.17        15.03 o
   3   1   5       7700.05       7677.44       155.42 o
   4   1   5        294.55        298.33        14.22 o
   5   1   5       2181.68       2179.84        58.53 o
   6   1   5        710.57        695.35        35.79 o
   7   1   5        796.18        858.36        41.09 o
   8   1   5        191.94        196.04        29.29 o
  -8   2   5        301.55        333.88        44.58 o
  -7   2   5         68.95         96.56        22.13 o
  -6   2   5       1433.02       1412.43        45.11 o
  -5   2   5        183.82        163.74        16.87 o
  -4   2   5       1074.63       1041.42        27.55 o
  -3   2   5       1521.39       1508.57        33.51 o
  -2   2   5       3258.34       3341.60        64.77 o
  -1   2   5       2532.94       2452.96        45.06 o
   0   2   5      13008.06      13299.60       250.50 o
   2   2   5       4038.74       4063.18        88.18 o
   3   2   5       1615.96       1538.55        37.57 o
   4   2   5       1165.70       1170.11        30.22 o
   6   2   5       1211.71       1195.34        50.05 o
   7   2   5         12.09         14.74        19.50 o
   8   2   5        375.49        431.88        38.35 o
  -8   3   5       1812.34       1987.76       136.34 o
  -7   3   5        478.57        500.76        35.86 o
  -6   3   5       1520.08       1469.70        48.44 o
  -5   3   5        977.25        906.66        32.37 o
  -4   3   5       5608.44       5598.96       110.59 o
  -3   3   5        520.95        502.22        15.77 o
  -2   3   5       9229.29       9315.32       162.70 o
  -1   3   5       1526.18       1567.87        33.33 o
   0   3   5       8700.30       8675.79       165.28 o
   2   3   5       9128.30       9151.52       193.91 o
   3   3   5        389.16        376.98        16.37 o
   4   3   5       5566.65       5548.63       121.57 o
   5   3   5        704.60        670.52        25.66 o
   6   3   5       1430.07       1394.00        68.47 o
   7   3   5        536.65        576.83        46.54 o
   8   3   5       1972.25       2011.37       141.44 o
  -7   4   5        264.94        293.41        33.38 o
  -6   4   5       2809.08       2785.24        77.72 o
  -5   4   5         55.23         58.00        13.19 o
  -4   4   5       2648.32       2613.81        54.62 o
  -3   4   5         72.55         68.22         9.79 o
  -2   4   5       3624.59       3579.69        72.17 o
  -1   4   5         67.01         69.55         7.11 o
   0   4   5       5502.81       5446.90       106.27 o
   1   4   5        104.13        106.13        10.49 o
   2   4   5       3724.81       3619.42        79.87 o
   3   4   5        119.78        135.55        12.35 o
   4   4   5       2328.30       2263.19        65.74 o
   5   4   5        113.49        112.49        18.40 o
   6   4   5       2643.05       2496.52       107.97 o
   7   4   5        260.87        248.58        40.84 o
  -7   5   5         33.41         41.78        28.81 o
  -6   5   5       1645.82       1644.00       110.88 o
  -5   5   5        157.09        185.72        20.14 o
  -4   5   5       3393.71       3395.63        79.89 o
  -3   5   5        112.52        126.57        13.28 o
  -2   5   5       3533.14       3448.72        70.97 o
  -1   5   5        307.22        315.25        16.13 o
   0   5   5       1097.95       1077.25        30.29 o
   1   5   5        371.92        384.73        17.05 o
   2   5   5       3636.82       3516.46        88.07 o
   3   5   5         76.89         68.75        13.30 o
   4   5   5       3492.82       3465.67        89.64 o
   5   5   5         99.72         87.83        20.71 o
   6   5   5       1667.34       1635.76        55.05 o
   7   5   5         26.40         43.64        26.22 o
  -6   6   5        949.08       1027.56        86.58 o
  -5   6   5        144.75        136.69        25.00 o
  -4   6   5        632.21        606.84        30.84 o
  -3   6   5        448.17        435.42        24.51 o
  -2   6   5       1064.02       1046.97        30.55 o
  -1   6   5         15.59         22.52        11.13 o
   0   6   5       3216.56       3166.43        81.36 o
   1   6   5         40.74         39.19        12.08 o
   2   6   5        967.88        924.79        34.58 o
   3   6   5        425.57        412.86        24.49 o
   4   6   5        709.47        699.77        31.12 o
   5   6   5        307.75        278.49        24.28 o
   6   6   5        892.42        921.18        42.31 o
  -6   7   5        498.42        483.57        70.14 o
  -5   7   5        572.83        557.34        48.80 o
  -4   7   5        976.81        994.10        45.04 o
  -3   7   5        779.60        833.58        41.07 o
  -2   7   5       1144.32       1079.16        48.35 o
  -1   7   5       2390.35       2318.32        73.38 o
   0   7   5       1318.33       1318.39        43.16 o
   1   7   5       2325.15       2263.02        63.94 o
   2   7   5       1423.84       1431.62        44.11 o
   3   7   5        754.17        760.70        34.02 o
   4   7   5        779.97        830.34        45.36 o
   5   7   5        569.10        599.42        39.25 o
   6   7   5        535.14        549.43        49.01 o
  -5   8   5        429.26        481.99        52.96 o
  -4   8   5        217.42        272.93        41.48 o
  -3   8   5        392.44        393.62        34.30 o
  -2   8   5        154.20        156.17        23.54 o
  -1   8   5        677.46        670.05        30.73 o
   0   8   5        246.92        245.15        23.33 o
   1   8   5        543.91        539.35        28.68 o
   2   8   5        153.68        174.54        20.81 o
   3   8   5        457.69        477.80        29.43 o
   4   8   5        166.93        176.27        28.65 o
   5   8   5        375.00        512.28        71.30 o
  -4   9   5          9.43         10.88        55.56 o
  -3   9   5        709.23        786.48        44.70 o
  -2   9   5         14.91         22.91        22.88 o
  -1   9   5       1120.65       1207.85        52.12 o
   0   9   5         42.92         49.98        19.22 o
   1   9   5       1010.94       1007.06        42.42 o
   2   9   5          7.70          3.13        19.48 o
   3   9   5        597.23        630.38        44.34 o
  -2  10   5        135.42        140.05        50.23 o
  -1  10   5        155.14        212.04        55.32 o
   0  10   5         22.32          2.86        23.93 o
   1  10   5        253.07        266.24        38.14 o
   2  10   5        104.37         79.17        45.60 o
   0   0   6        252.23        304.41        13.56 o
   1   0   6        583.65        646.04        17.72 o
   2   0   6       3960.62       3939.64        76.52 o
   3   0   6        106.12         98.78         7.03 o
   4   0   6        178.51        185.13        12.63 o
   5   0   6        179.30        165.37        16.40 o
   6   0   6        346.93        341.06        24.28 o
   7   0   6         41.84         53.70        20.26 o
   8   0   6          5.29          5.48        22.58 o
  -8   1   6       2226.08       2305.43        83.33 o
  -7   1   6        199.30        183.77        25.39 o
  -6   1   6       2878.51       2839.99        79.96 o
  -5   1   6        557.02        563.61        24.76 o
  -4   1   6       3661.82       3644.56        86.33 o
  -3   1   6       2515.02       2562.79        53.14 o
  -2   1   6       9463.10       9360.47       156.18 o
  -1   1   6       1054.54       1029.07        20.72 o
   0   1   6      13663.46      13501.88       254.27 o
   2   1   6       8404.82       8284.02       185.66 o
   3   1   6       2551.16       2630.84        58.61 o
   4   1   6       4209.25       4189.05        98.36 o
   5   1   6        533.05        548.74        25.45 o
   6   1   6       3055.59       3049.40        94.31 o
   7   1   6        244.81        237.41        28.63 o
   8   1   6       2151.96       2185.69        82.99 o
  -8   2   6        469.55        579.41        76.62 o
  -7   2   6        486.40        461.96        36.20 o
  -6   2   6        221.64        204.90        20.53 o
  -5   2   6        639.25        647.15        28.60 o
  -4   2   6       2623.27       2629.53        49.07 o
  -3   2   6        119.33        114.20         8.39 o
  -2   2   6       1556.41       1674.64        35.80 o
  -1   2   6        114.32        114.56         6.36 o
   0   2   6       1790.59       1899.11        39.38 o
   1   2   6         51.04         57.91         7.43 o
   2   2   6       1607.99       1716.44        35.97 o
   3   2   6        146.76        155.93        11.94 o
   4   2   6       2281.48       2247.59        65.37 o
   5   2   6        693.43        709.27        28.27 o
   6   2   6        373.13        352.99        35.09 o
   7   2   6        543.18        509.23        34.90 o
   8   2   6        424.66        461.79        50.06 o
  -8   3   6        502.14        519.68        76.85 o
  -7   3   6       1823.29       1855.89        60.40 o
  -6   3   6       1668.76       1695.72        54.45 o
  -5   3   6       4232.36       4277.92       107.33 o
  -4   3   6       1468.13       1444.57        35.55 o
  -3   3   6       6890.50       6980.22       136.30 o
  -2   3   6       1593.48       1524.42        32.30 o
  -1   3   6      10713.45      10813.80       204.66 o
   0   3   6       3717.66       3671.81        72.97 o
   1   3   6      10539.29      10784.35       205.59 o
   2   3   6       1835.92       1789.76        39.99 o
   3   3   6       7005.22       7080.62       150.22 o
   4   3   6       1559.27       1573.44        39.91 o
   5   3   6       4020.78       3995.44       105.41 o
   6   3   6       1745.01       1712.03        77.35 o
   7   3   6       1849.40       1847.47        86.51 o
   8   3   6        400.51        421.07        60.42 o
  -7   4   6        110.70        134.84        21.88 o
  -6   4   6        174.33        162.27        20.43 o
  -5   4   6        123.15        120.31        16.20 o
  -4   4   6        143.98        137.63        13.27 o
  -3   4   6        118.68        119.24        12.44 o
  -2   4   6        197.02        197.27        11.34 o
  -1   4   6       1117.18       1095.01        27.84 o
   0   4   6         16.93         10.17         5.34 o
   1   4   6       1326.18       1340.00        28.83 o
   2   4   6        233.56        230.95        14.10 o
   3   4   6        203.17        205.87        14.90 o
   4   4   6        221.15        220.43        18.34 o
   5   4   6        124.27        125.09        16.32 o
   6   4   6        179.56        207.64        46.99 o
   7   4   6        125.48        163.66        50.70 o
  -7   5   6       1625.39       1569.96        78.65 o
  -6   5   6         70.31         78.22        26.42 o
  -5   5   6       1292.32       1280.47        54.34 o
  -4   5   6          8.86         15.12        13.01 o
  -3   5   6       5579.48       5464.16       117.58 o
  -2   5   6        211.79        197.09        12.68 o
  -1   5   6       5982.31       5924.80       122.60 o
   0   5   6       1617.24       1577.20        40.52 o
   1   5   6       5423.08       5418.85       122.68 o
   2   5   6        308.74        319.20        18.63 o
   3   5   6       5288.79       5143.53       130.66 o
   4   5   6          7.09         13.28        13.37 o
   5   5   6       1711.04       1699.51        58.86 o
   6   5   6         94.06        111.82        24.18 o
   7   5   6       1356.66       1353.39        62.31 o
  -6   6   6        175.67        165.74        48.15 o
  -5   6   6        586.96        587.26        42.54 o
  -4   6   6        292.57        292.07        27.87 o
  -3   6   6        147.63        166.01        18.06 o
  -2   6   6         92.82        109.24        15.37 o
  -1   6   6        441.70        427.89        21.86 o
   0   6   6          1.05         -3.95        11.07 o
   1   6   6        375.91        357.28        21.57 o
   2   6   6        116.45        132.01        16.24 o
   3   6   6         92.33         66.47        15.59 o
   4   6   6        250.37        234.25        22.28 o
   5   6   6        503.27        476.40        36.63 o
   6   6   6        142.61        145.49        23.80 o
  -6   7   6        925.96        913.44        83.33 o
  -5   7   6        765.13        734.47        51.55 o
  -4   7   6       1220.64       1254.78        68.40 o
  -3   7   6        615.41        634.21        38.56 o
  -2   7   6       1019.80       1012.72        42.35 o
  -1   7   6        829.71        812.36        31.99 o
   0   7   6       1496.75       1477.66        46.46 o
   1   7   6        802.18        813.08        33.07 o
   2   7   6        864.71        901.59        36.57 o
   3   7   6        878.97        900.39        35.04 o
   4   7   6       1243.92       1258.86        53.14 o
   5   7   6        696.51        690.97        43.36 o
  -5   8   6         74.59         73.38        43.29 o
  -4   8   6         84.89         96.01        32.59 o
  -3   8   6         56.83         58.79        23.27 o
  -2   8   6        184.69        182.29        25.75 o
  -1   8   6        128.16        123.29        18.82 o
   0   8   6          5.57         13.14        15.84 o
   1   8   6        150.13        149.93        19.51 o
   2   8   6        285.41        281.92        24.95 o
   3   8   6        103.91        120.09        21.09 o
   4   8   6         61.45        112.89        27.17 o
  -4   9   6        960.84        984.50       106.02 o
  -3   9   6        111.43        119.44        28.27 o
  -2   9   6       1397.54       1428.21        61.35 o
  -1   9   6          1.79          6.06        21.90 o
   0   9   6       2074.81       2078.67        64.68 o
   1   9   6          0.03          2.33        19.19 o
   2   9   6       1512.78       1531.98        53.29 o
   3   9   6         83.24         70.60        22.21 o
  -1  10   6          1.71         -1.85        43.29 o
   0  10   6         91.89        112.98        33.15 o
   1  10   6          4.54         19.34        29.07 o
   1   0   7       7058.31       6981.68       146.94 o
   2   0   7        212.80        252.40        10.96 o
   3   0   7       2798.07       2672.04        59.13 o
   4   0   7        935.29        948.45        31.98 o
   5   0   7       1220.00       1228.69        40.43 o
   6   0   7         40.79         45.34        15.47 o
   7   0   7       2065.40       2098.95        75.85 o
   8   0   7          6.75         -5.82        23.08 o
  -8   1   7        346.79        377.26        45.28 o
  -7   1   7        434.46        413.43        53.70 o
  -6   1   7        227.24        202.14        21.10 o
  -5   1   7        505.53        514.23        24.93 o
  -4   1   7        151.86        154.61        15.00 o
  -3   1   7       3306.86       3458.09        61.90 o
  -2   1   7        328.09        336.79         9.23 o
  -1   1   7        491.18        537.96        12.75 o
   0   1   7       5893.27       6165.79       118.53 o
   2   1   7        261.51        263.21        11.66 o
   3   1   7       3005.54       3148.60        84.07 o
   4   1   7        172.41        183.92        15.79 o
   5   1   7        493.01        515.42        25.13 o
   6   1   7        205.05        216.11        22.62 o
   7   1   7        212.36        214.11        27.33 o
   8   1   7        262.89        254.90        34.06 o
  -8   2   7        722.15        793.07        85.19 o
  -7   2   7       2055.46       1996.46        62.51 o
  -6   2   7       1225.95       1227.13        42.36 o
  -5   2   7       3988.99       3817.03        97.51 o
  -4   2   7       2862.53       2825.80        68.04 o
  -3   2   7       2581.17       2569.29        52.93 o
  -2   2   7       3512.98       3514.73        62.53 o
  -1   2   7       7841.61       7779.15       136.15 o
   0   2   7       1666.70       1576.46        33.85 o
   1   2   7       7675.87       7631.66       147.86 o
   2   2   7       3253.93       3219.10        74.06 o
   3   2   7       2645.50       2565.08        66.81 o
   4   2   7       3129.98       3071.58        77.02 o
   5   2   7       3725.88       3632.19        96.48 o
   6   2   7       1041.14       1046.88        46.92 o
   7   2   7       1933.98       1890.34        71.82 o
   8   2   7        605.22        643.00        56.05 o
  -7   3   7        572.86        532.97        32.17 o
  -6   3   7       3248.61       3148.83        86.60 o
  -5   3   7         84.77         83.82        15.20 o
  -4   3   7       1053.93       1039.29        30.43 o
  -3   3   7        520.08        534.42        18.45 o
  -2   3   7       1284.34       1303.55        25.99 o
  -1   3   7        810.15        844.97        19.14 o
   0   3   7       9007.87       9352.89       178.73 o
   1   3   7        540.13        571.97        21.45 o
   2   3   7       1113.32       1085.49        31.59 o
   3   3   7        712.85        718.89        21.89 o
   4   3   7        948.75        917.51        29.72 o
   5   3   7        108.83        112.79        15.38 o
   6   3   7       3132.88       3100.55       123.08 o
   7   3   7        435.81        446.69        45.78 o
  -7   4   7        163.74        157.37        23.70 o
  -6   4   7        498.18        519.83        31.24 o
  -5   4   7        213.89        231.31        24.96 o
  -4   4   7       2274.75       2249.47        63.71 o
  -3   4   7        336.51        350.61        17.40 o
  -2   4   7       5882.18       5840.21       112.06 o
  -1   4   7        252.50        254.46        11.52 o
   0   4   7       3673.30       3638.43        73.38 o
   1   4   7        192.83        199.47        11.45 o
   2   4   7       5530.44       5580.49       123.76 o
   3   4   7        447.51        461.59        19.53 o
   4   4   7       2356.43       2361.93        64.24 o
   5   4   7        293.48        312.53        23.13 o
   7   4   7         74.35         58.57        49.77 o
  -7   5   7         80.34        107.64        25.25 o
  -6   5   7        460.36        480.43        34.09 o
  -5   5   7        406.72        402.42        29.87 o
  -4   5   7       1203.12       1148.65        40.00 o
  -3   5   7        460.26        466.80        20.92 o
  -2   5   7       1887.02       1878.81        46.21 o
  -1   5   7         27.59         38.86         9.28 o
   0   5   7       2906.43       2957.53        68.52 o
   1   5   7         14.58         18.22         9.58 o
   2   5   7       1797.86       1783.39        46.77 o
   3   5   7        554.63        584.17        25.50 o
   4   5   7       1188.25       1165.55        40.63 o
   5   5   7        498.63        514.19        33.91 o
   6   5   7        553.40        519.95        37.90 o
   7   5   7         68.56         61.83        33.27 o
  -6   6   7       1072.54       1135.20        90.74 o
  -5   6   7        395.58        371.76        38.79 o
  -4   6   7       2448.54       2457.73        82.43 o
  -3   6   7        799.21        820.65        32.94 o
  -2   6   7       3586.81       3570.75        91.22 o
  -1   6   7        160.31        154.71        15.07 o
   0   6   7       2495.13       2531.50        67.84 o
   1   6   7        212.07        207.82        19.35 o
   2   6   7       3480.90       3408.83        90.68 o
   3   6   7        777.79        763.27        33.07 o
   4   6   7       2483.95       2439.53        70.14 o
   5   6   7        476.17        487.12        34.43 o
   6   6   7        917.09        967.64        43.14 o
  -6   7   7        361.78        413.89        69.68 o
  -5   7   7        500.24        469.85        44.66 o
  -4   7   7        233.03        251.53        41.54 o
  -3   7   7        359.59        389.68        31.28 o
  -2   7   7        179.24        181.99        24.61 o
  -1   7   7        644.94        653.37        27.73 o
   0   7   7        355.64        363.37        23.31 o
   1   7   7        435.07        460.08        27.31 o
   2   7   7        219.11        246.49        23.18 o
   3   7   7        223.20        235.29        23.58 o
   4   7   7        394.78        410.75        27.73 o
   5   7   7        531.42        515.73        40.00 o
  -5   8   7       1223.12       1139.14        92.59 o
  -4   8   7        155.17        196.97        36.90 o
  -3   8   7        949.62       1019.54        61.65 o
  -2   8   7        192.91        205.11        27.42 o
  -1   8   7       2491.42       2393.26        76.07 o
   0   8   7        192.69        217.42        23.50 o
   1   8   7       2149.64       2014.17        63.53 o
   2   8   7        291.52        313.35        25.91 o
   3   8   7        936.43        946.65        41.31 o
   4   8   7        114.44        100.36        26.21 o
  -3   9   7        749.63        735.22        58.96 o
  -2   9   7        125.39        128.79        26.60 o
  -1   9   7        490.60        518.29        37.46 o
   0   9   7          3.30          7.90        18.25 o
   1   9   7        425.06        460.44        31.05 o
   2   9   7        127.05        115.19        22.26 o
   3   9   7        727.42        736.60        39.42 o
  -1  10   7       1018.52       1167.61        94.45 o
   0  10   7         31.31         39.12        43.52 o
   1  10   7        943.93       1012.98        87.04 o
   0   0   8       2500.30       2171.41        63.31 o
   1   0   8        883.64        882.00        22.33 o
   2   0   8       8097.66       7801.46       164.55 o
   3   0   8        877.67        912.78        25.01 o
   4   0   8       7528.96       7513.21       181.77 o
   5   0   8         17.80         24.00        12.50 o
   6   0   8       1476.96       1458.52        48.13 o
   7   0   8         50.38         46.39        21.02 o
   8   0   8       1873.45       1980.45        95.16 o
  -8   1   8        680.26        693.99        83.33 o
  -7   1   8         92.88         89.52        23.09 o
  -6   1   8          1.79          6.14        14.97 o
  -5   1   8        363.02        369.09        22.09 o
  -4   1   8       2728.66       2751.38        73.82 o
  -3   1   8        495.26        501.05        17.19 o
  -2   1   8       4014.89       4242.66        82.35 o
  -1   1   8        127.52        119.30         6.78 o
   0   1   8       1101.78       1204.17        27.18 o
   1   1   8        172.99        158.36         9.97 o
   2   1   8       3890.55       4123.16        90.81 o
   3   1   8        349.49        369.41        19.35 o
   4   1   8       2743.13       2823.40        73.92 o
   5   1   8        360.26        356.71        23.05 o
   6   1   8         36.44         44.76        15.62 o
   7   1   8         77.90         85.92        22.97 o
   8   1   8        665.82        699.23        56.98 o
  -7   2   8       1530.63       1493.25        52.58 o
  -6   2   8       3395.60       3320.59        92.01 o
  -5   2   8       2444.21       2359.34        66.82 o
  -4   2   8       4869.59       4847.23       122.85 o
  -3   2   8       1064.41       1055.53        27.83 o
  -2   2   8      11638.99      11633.58       192.92 o
  -1   2   8       5581.58       5673.96       104.92 o
   0   2   8      11894.13      12277.99       232.94 o
   1   2   8       6122.06       6173.47       126.05 o
   2   2   8      10034.26      10072.16       229.18 o
   3   2   8       1455.31       1410.75        42.89 o
   4   2   8       5046.81       4961.25       122.37 o
   5   2   8       2396.29       2361.78        66.30 o
   6   2   8       3404.10       3414.23        91.57 o
   7   2   8       1385.69       1433.04        60.56 o
   8   2   8        827.22        904.41        87.04 o
  -7   3   8        130.17        142.46        21.95 o
  -6   3   8        121.61        113.14        19.01 o
  -5   3   8         32.98         38.18        14.96 o
  -4   3   8        124.69        141.56        14.25 o
  -3   3   8        254.95        274.77        12.76 o
  -2   3   8        331.77        335.72        13.98 o
  -1   3   8       1247.96       1237.39        27.04 o
   0   3   8        108.76         91.73         8.47 o
   1   3   8       1065.28       1070.88        28.02 o
   2   3   8        415.24        430.56        14.43 o
   3   3   8        160.97        163.97        13.97 o
   4   3   8         45.09         44.21        29.63 o
   5   3   8         68.64         77.87        17.63 o
   6   3   8        128.20        118.57        27.24 o
   7   3   8        110.29        108.69        31.84 o
  -7   4   8       1137.63       1111.81        47.13 o
  -6   4   8        131.63        131.34        20.12 o
  -5   4   8       2396.35       2327.93        68.51 o
  -4   4   8        309.61        317.68        21.59 o
  -3   4   8       3787.02       3693.49        75.25 o
  -2   4   8         58.88         63.05         9.21 o
  -1   4   8       4065.75       3893.57        76.72 o
   0   4   8         77.10         79.58         8.32 o
   1   4   8       3903.32       3691.69        85.07 o
   2   4   8        110.01        123.84        12.23 o
   3   4   8       3637.62       3557.54        82.94 o
   4   4   8        329.41        366.59        22.86 o
   5   4   8       2424.06       2393.87        78.59 o
   6   4   8         76.53         59.94        25.94 o
   7   4   8       1218.29       1260.20       104.17 o
  -7   5   8        196.09        224.61        50.46 o
  -6   5   8        153.78        164.45        25.36 o
  -5   5   8        521.91        515.30        42.89 o
  -4   5   8        769.07        712.27        35.54 o
  -3   5   8        213.49        216.91        18.86 o
  -2   5   8        305.74        313.92        17.18 o
  -1   5   8        481.14        473.89        18.61 o
   0   5   8        108.57         85.43        11.32 o
   1   5   8        312.87        305.95        18.44 o
   2   5   8        374.94        402.76        19.58 o
   3   5   8        136.75        132.22        14.49 o
   4   5   8        838.81        815.81        33.54 o
   5   5   8        674.97        733.96        33.79 o
   6   5   8        138.37        160.66        35.98 o
  -6   6   8        410.06        452.32        62.27 o
  -5   6   8       1601.40       1588.67        80.77 o
  -3   6   8       2948.68       2844.51        92.56 o
  -2   6   8        199.16        210.55        20.57 o
  -1   6   8       3247.30       3238.24        72.96 o
   0   6   8        446.36        440.39        23.37 o
   1   6   8       2920.83       2912.57        80.75 o
   2   6   8        209.38        206.87        20.93 o
   3   6   8       3044.08       2927.96        79.27 o
   4   6   8        455.75        477.18        27.21 o
   5   6   8       1996.96       1985.77        69.54 o
   6   6   8        356.12        382.13        37.91 o
  -5   7   8        116.25        120.90        32.08 o
  -4   7   8         84.20         83.80        37.04 o
  -3   7   8         26.79         28.09        25.05 o
  -2   7   8        366.18        401.56        30.12 o
  -1   7   8        532.94        551.35        27.80 o
   0   7   8        443.24        481.70        26.71 o
   1   7   8        508.42        513.57        27.60 o
   2   7   8        349.27        365.29        25.88 o
   3   7   8         50.33         70.57        18.38 o
   4   7   8        161.99        163.55        22.65 o
   5   7   8         59.08         42.43        24.65 o
  -4   8   8       1222.03       1222.47        96.30 o
  -3   8   8        134.50        165.40        33.76 o
  -2   8   8       1624.15       1656.66        62.67 o
  -1   8   8         87.69        108.99        22.93 o
   0   8   8       3081.87       3020.69        82.93 o
   1   8   8         14.33         25.16        17.47 o
   2   8   8       1609.50       1626.01        54.32 o
   3   8   8        156.06        199.61        24.30 o
   4   8   8       1132.10       1152.90        55.67 o
  -3   9   8         15.52        -15.74        53.70 o
  -2   9   8        170.64        159.14        33.85 o
  -1   9   8        119.02        145.65        27.52 o
   0   9   8         14.13          4.77        19.40 o
   1   9   8        108.50        102.91        22.29 o
   2   9   8        111.96        133.89        23.67 o
   3   9   8         16.41         11.57        41.20 o
   1   0   9       1816.62       1854.39        42.26 o
   2   0   9        496.91        529.81        17.82 o
   3   0   9         85.17         77.69        10.79 o
   4   0   9        402.33        388.24        22.01 o
   5   0   9        253.44        245.31        20.52 o
   6   0   9         10.08          2.89        15.05 o
   7   0   9        292.54        336.75        33.98 o
   8   0   9        146.66        146.53        50.23 o
  -7   1   9       2375.73       2411.35        71.56 o
  -6   1   9        234.13        236.08        22.62 o
  -5   1   9       3895.20       3777.24       102.54 o
  -4   1   9        930.92        929.61        32.56 o
  -3   1   9       3893.17       3858.62        82.73 o
  -2   1   9        528.12        513.25        14.71 o
  -1   1   9      15122.83      15558.51       254.49 o
   0   1   9        329.59        267.72        11.23 o
   1   1   9      12825.96      13225.81       303.09 o
   2   1   9        458.00        429.67        16.61 o
   3   1   9       2994.26       2910.46       186.11 o
   4   1   9        840.21        865.69        31.92 o
   5   1   9       4213.47       4103.31       103.02 o
   6   1   9         90.44         84.25        17.37 o
   7   1   9       2229.28       2194.92        81.94 o
   8   1   9        187.58        204.17        52.78 o
  -7   2   9        501.03        529.37        32.72 o
  -6   2   9       1026.27       1021.03        40.01 o
  -5   2   9        512.48        501.05        26.18 o
  -4   2   9        723.00        732.51        29.07 o
  -3   2   9        845.50        834.14        25.55 o
  -2   2   9       1575.10       1538.16        35.82 o
  -1   2   9       2999.60       3042.15        55.87 o
   0   2   9       1301.38       1387.12        31.48 o
   1   2   9       2894.20       2884.29        67.26 o
   2   2   9       1939.41       1896.02        41.66 o
   3   2   9        805.83        807.69        29.02 o
   4   2   9        707.30        736.28        29.09 o
   5   2   9        501.80        506.87        26.21 o
   6   2   9        969.97       1003.65        39.12 o
   7   2   9        434.32        459.63        36.42 o
  -7   3   9        324.81        351.14        29.83 o
  -6   3   9       2166.09       2165.09        65.75 o
  -5   3   9        804.93        788.73        34.13 o
  -4   3   9       2226.26       2249.07        55.52 o
  -3   3   9        428.35        407.28        18.80 o
  -2   3   9       3501.20       3495.04        69.22 o
  -1   3   9       1922.87       1890.59        41.79 o
   0   3   9       2862.38       2939.05        60.81 o
   1   3   9       1580.24       1571.16        35.21 o
   2   3   9       4622.06       4505.05       133.48 o
   3   3   9        532.04        526.24        22.38 o
   4   3   9       2152.90       2142.37        61.68 o
   5   3   9        971.48        938.20        40.55 o
   6   3   9       1913.06       2010.45        91.74 o
   7   3   9        178.14        197.83        36.45 o
  -7   4   9         99.45        117.08        22.98 o
  -6   4   9        832.80        782.25        37.57 o
  -5   4   9        257.95        252.43        23.02 o
  -4   4   9        532.36        539.39        23.36 o
  -3   4   9        212.65        189.04        16.44 o
  -2   4   9        471.20        476.37        19.04 o
  -1   4   9        469.82        485.59        16.31 o
   0   4   9       2960.92       3045.19        63.36 o
   1   4   9        441.51        456.97        19.42 o
   2   4   9        556.54        554.81        21.64 o
   3   4   9        304.26        291.79        18.34 o
   4   4   9        400.93        360.55        24.32 o
   5   4   9        173.92        167.50        22.74 o
   6   4   9        749.64        786.52        52.72 o
   7   4   9         68.97         89.35        48.84 o
  -7   5   9         29.36         12.96        42.13 o
  -6   5   9        929.67        962.35        41.31 o
  -5   5   9         46.07         35.76        19.37 o
  -4   5   9       4009.80       3918.74       117.37 o
  -3   5   9        139.77        147.22        17.23 o
  -2   5   9       5171.02       5244.17       127.24 o
  -1   5   9        210.63        224.83        15.96 o
   0   5   9       1568.20       1599.69        42.24 o
   1   5   9        207.72        206.27        17.33 o
   2   5   9       4996.22       5042.33       114.07 o
   3   5   9        162.23        167.75        16.36 o
   4   5   9       3898.24       3806.40       100.72 o
   5   5   9         72.68         86.11        19.59 o
   6   5   9        986.34        969.31        61.60 o
  -6   6   9        664.32        620.24        54.39 o
  -5   6   9        264.60        256.95        53.70 o
  -4   6   9        448.23        467.65        39.81 o
  -3   6   9        382.39        399.96        31.81 o
  -2   6   9        851.79        838.19        34.85 o
  -1   6   9         17.73          5.09        11.34 o
   0   6   9       2418.94       2334.43        58.03 o
   1   6   9          0.54         -0.05        12.87 o
   2   6   9       1088.44       1070.93        36.98 o
   3   6   9        407.30        431.51        26.64 o
   4   6   9        332.88        308.27        25.70 o
   5   6   9        214.31        209.15        28.64 o
   6   6   9        748.22        770.92        58.00 o
  -5   7   9       1000.32       1023.55        63.41 o
  -4   7   9       1236.39       1219.76        66.25 o
  -3   7   9        519.52        531.04        46.57 o
  -2   7   9       1531.13       1533.71        64.85 o
  -1   7   9       2304.55       2251.40        73.40 o
   0   7   9        880.87        882.12        34.61 o
   1   7   9       2173.93       2112.54        63.30 o
   2   7   9       1618.23       1642.03        52.21 o
   3   7   9        601.15        589.00        31.93 o
   4   7   9       1284.19       1279.26        48.08 o
   5   7   9       1112.86       1052.93        52.82 o
  -4   8   9        156.93        142.36        47.92 o
  -3   8   9        843.00        747.25        54.66 o
  -2   8   9        118.16        131.76        32.27 o
  -1   8   9        364.92        397.82        33.09 o
   0   8   9         25.05         27.36        17.53 o
   1   8   9        353.54        389.53        28.15 o
   2   8   9         81.55         77.68        20.03 o
   3   8   9        741.54        719.51        37.66 o
   4   8   9        186.85        173.83        29.55 o
  -3   9   9        657.88        706.03        94.68 o
  -2   9   9        123.30        134.60        35.26 o
  -1   9   9       1016.11       1102.95        53.01 o
   0   9   9         37.30         38.16        19.53 o
   1   9   9       1059.30       1089.59        45.53 o
   2   9   9        124.37        161.31        25.28 o
   3   9   9        705.83        731.95        78.47 o
   0   0  10        953.11        995.12        34.27 o
   1   0  10        473.43        525.59        15.75 o
   2   0  10       3192.66       3268.91        73.61 o
   3   0  10         70.03         62.33        11.39 o
   4   0  10       1060.63       1089.66        37.09 o
   5   0  10        528.86        505.93        26.49 o
   6   0  10         25.79         25.14        16.47 o
   7   0  10         39.59         30.56        22.23 o
  -7   1  10        108.32        104.48        21.42 o
  -6   1  10       4473.03       4345.78       114.36 o
  -4   1  10       7497.47       7426.72       175.40 o
  -3   1  10         44.57         44.90         8.84 o
  -2   1  10      10694.94      10726.87       222.48 o
  -1   1  10        631.56        632.47        15.83 o
   0   1  10      15727.89      15917.38       301.09 o
   2   1  10      10404.65      10406.27       222.20 o
   3   1  10         80.90         91.18        12.46 o
   4   1  10       6796.06       6883.37       174.62 o
   5   1  10        259.85        265.60        22.06 o
   6   1  10       4330.29       4301.45       114.13 o
   7   1  10        145.87        140.50        26.30 o
  -7   2  10        285.43        313.47        28.92 o
  -6   2  10        139.29        139.42        19.97 o
  -5   2  10        628.78        609.77        29.38 o
  -4   2  10        533.65        536.35        26.52 o
  -3   2  10        133.26        134.49        12.88 o
  -2   2  10        925.88        896.49        22.63 o
  -1   2  10        467.11        459.15        14.13 o
   0   2  10         67.16         61.05         7.41 o
   1   2  10        552.27        543.02        18.57 o
   2   2  10        761.64        760.33        24.52 o
   3   2  10         82.86         83.99        12.54 o
   4   2  10        723.33        713.01        28.02 o
   5   2  10        648.38        658.00        30.08 o
   6   2  10        175.42        166.25        20.21 o
   7   2  10        267.10        254.14        40.37 o
  -7   3  10       1213.23       1229.87        49.32 o
  -6   3  10        300.73        329.05        26.99 o
  -5   3  10       2587.47       2510.86        76.65 o
  -4   3  10       1049.96       1048.85        40.42 o
  -3   3  10        834.76        820.65        26.95 o
  -2   3  10       2528.23       2468.84        55.61 o
  -1   3  10       3579.59       3481.59        72.22 o
   0   3  10       1990.21       2040.21        44.75 o
   1   3  10       3724.58       3644.82        73.35 o
   2   3  10       2897.37       2830.40        70.43 o
   3   3  10        831.94        806.84        30.35 o
   4   3  10       1404.18       1403.61        41.45 o
   5   3  10       3046.93       3062.59        89.98 o
   6   3  10        290.51        328.33        31.19 o
   7   3  10       1226.83       1243.00        71.37 o
  -7   4  10        629.22        617.98        51.26 o
  -6   4  10         99.11         92.52        20.68 o
  -5   4  10        674.53        691.77        33.41 o
  -4   4  10        204.30        215.50        18.50 o
  -3   4  10        137.73        144.31        14.42 o
  -2   4  10         12.46         14.45        10.54 o
  -1   4  10       1455.69       1475.02        34.99 o
   0   4  10         96.48         92.12         9.52 o
   1   4  10       1526.31       1534.39        40.46 o
   2   4  10          1.17          5.74        10.40 o
   3   4  10         36.09         42.01        12.02 o
   4   4  10        220.15        224.58        24.91 o
   5   4  10        623.18        630.28        37.68 o
   6   4  10        165.47        169.66        32.44 o
  -6   5  10         52.33         62.05        20.71 o
  -5   5  10       1616.52       1590.36        59.95 o
  -4   5  10        138.79        156.11        22.05 o
  -3   5  10       1744.38       1769.06        58.44 o
  -2   5  10         53.48         65.13        17.36 o
  -1   5  10       3078.17       3053.81        67.55 o
   0   5  10        548.44        562.03        22.76 o
   1   5  10       2704.51       2653.78        67.89 o
   2   5  10         38.55         36.52        12.04 o
   3   5  10       1520.09       1524.80        44.88 o
   4   5  10        195.08        213.62        22.41 o
   5   5  10       1434.34       1430.34        59.80 o
   6   5  10         23.71         25.54        31.57 o
  -6   6  10        154.12        215.74        54.86 o
  -5   6  10        303.02        303.94        54.40 o
  -4   6  10        170.21        178.77        30.09 o
  -3   6  10        157.31        153.07        28.39 o
  -2   6  10        350.49        343.73        29.46 o
  -1   6  10        448.62        463.44        22.85 o
   0   6  10         57.14         73.97        13.23 o
   1   6  10        431.34        459.87        25.36 o
   2   6  10        347.37        334.65        23.82 o
   3   6  10        248.90        274.48        23.75 o
   4   6  10        276.29        292.73        25.54 o
   5   6  10        315.78        323.18        34.13 o
  -5   7  10        595.76        623.39        76.16 o
  -4   7  10       1762.97       1616.97        78.08 o
  -3   7  10        706.99        693.99        67.83 o
  -2   7  10       2140.63       2097.82        88.59 o
  -1   7  10       1376.06       1441.43        54.48 o
   0   7  10       1906.54       1939.02        58.03 o
   1   7  10       1351.18       1346.87        46.55 o
   2   7  10       2084.04       1992.65        61.34 o
   3   7  10        702.44        679.09        34.18 o
   4   7  10       1569.11       1497.07        53.42 o
   5   7  10        713.22        713.11        45.40 o
  -4   8  10        199.03        219.68        51.39 o
  -3   8  10        158.80        143.98        46.07 o
  -2   8  10        327.91        311.50        41.09 o
  -1   8  10        246.39        233.10        29.55 o
   0   8  10        128.88        143.73        21.07 o
   1   8  10        245.76        273.14        27.23 o
   2   8  10        236.07        231.21        25.28 o
   3   8  10        135.06        130.68        23.84 o
   4   8  10        202.27        266.90        58.80 o
  -2   9  10       1395.82       1382.12        78.45 o
  -1   9  10        109.18         90.44        27.36 o
   0   9  10        706.70        773.46        45.12 o
   1   9  10         89.38        119.03        23.45 o
   2   9  10       1497.78       1515.34        54.43 o
   3   9  10         69.63        112.73        49.54 o
   1   0  11       9948.31       9840.12       188.54 o
   2   0  11       1224.25       1221.85        33.12 o
   3   0  11       4498.63       4457.89       112.25 o
   4   0  11        160.20        142.37        16.84 o
   5   0  11       6234.59       6191.26       155.21 o
   6   0  11          1.30         -2.20        15.38 o
   7   0  11       3350.16       3293.92        94.00 o
  -7   1  11        200.68        198.44        25.32 o
  -6   1  11         52.67         55.30        17.96 o
  -5   1  11       1072.01       1048.07        38.71 o
  -4   1  11        207.76        199.22        19.68 o
  -3   1  11       1289.16       1288.05        38.32 o
  -2   1  11        135.79        129.40        11.86 o
  -1   1  11        341.04        304.38        11.34 o
   0   1  11          4.15          7.19         5.96 o
   1   1  11        493.41        449.90        23.57 o
   2   1  11         69.65         66.73         9.09 o
   3   1  11       1039.40       1041.97        37.38 o
   4   1  11        376.44        374.81        32.65 o
   5   1  11        915.40        942.64        37.75 o
   6   1  11        132.45        161.40        20.42 o
   7   1  11        292.30        302.29        33.45 o
  -7   2  11       1268.38       1248.35        49.30 o
  -6   2  11        440.21        449.50        29.79 o
  -5   2  11       3011.10       2862.22        84.36 o
  -4   2  11        697.43        671.57        29.26 o
  -3   2  11        691.06        652.39        24.43 o
  -2   2  11       1707.34       1694.87        44.39 o
  -1   2  11       7390.19       7320.17       130.65 o
   0   2  11       2767.98       2792.31        58.54 o
   1   2  11       7232.97       7259.52       156.59 o
   2   2  11       1937.52       1861.50        51.16 o
   3   2  11        957.72        931.44        35.86 o
   5   2  11       3374.05       3306.37        85.34 o
   6   2  11        595.07        622.22        32.01 o
   7   2  11       1161.39       1179.21        68.91 o
  -7   3  11        154.50        175.24        25.32 o
  -6   3  11        265.62        240.23        25.17 o
  -5   3  11        150.10        165.00        20.32 o
  -4   3  11       1848.09       1817.94        54.28 o
  -3   3  11        167.22        164.50        15.75 o
  -2   3  11       2015.56       1949.88        51.19 o
  -1   3  11         46.04         46.71         8.06 o
   0   3  11        882.38        924.61        24.92 o
   1   3  11         23.09         14.32         7.76 o
   2   3  11       2293.89       2242.72        59.38 o
   3   3  11        167.90        169.83        18.09 o
   4   3  11       1763.69       1679.71        62.18 o
   5   3  11         42.49         49.58        22.82 o
   6   3  11        198.89        193.66        27.02 o
   7   3  11         73.78         71.96        33.48 o
  -7   4  11        130.20        141.90        50.00 o
  -6   4  11       1113.89       1083.13        44.57 o
  -5   4  11          6.76          6.59        16.30 o
  -4   4  11       4457.96       4446.82       111.60 o
  -3   4  11        496.02        488.67        22.87 o
  -2   4  11       4584.57       4430.72        95.13 o
  -1   4  11         34.79         34.17         8.40 o
   0   4  11       1419.12       1377.79        30.99 o
   1   4  11         56.15         58.72         9.87 o
   2   4  11       4042.56       3922.19        94.65 o
   3   4  11        593.02        559.23        32.23 o
   4   4  11       3932.96       3991.00       127.03 o
   5   4  11         46.49         64.64        21.46 o
   6   4  11       1103.51       1195.04        66.05 o
  -6   5  11        551.71        559.66        35.04 o
  -5   5  11        242.30        248.54        30.59 o
  -4   5  11        578.54        560.91        28.49 o
  -3   5  11         38.75         28.87        16.10 o
  -2   5  11        499.94        516.33        32.92 o
  -1   5  11        171.15        174.74        15.52 o
   0   5  11        811.88        813.61        27.84 o
   1   5  11        133.44        142.80        15.80 o
   2   5  11        722.70        707.83        26.84 o
   3   5  11         81.27         70.40        14.55 o
   4   5  11        373.65        378.62        39.00 o
   5   5  11        288.25        309.05        33.13 o
   6   5  11        548.44        547.53        51.24 o
  -5   6  11        484.39        427.67        45.03 o
  -4   6  11       2142.17       2060.40        92.74 o
  -3   6  11        297.33        322.57        54.51 o
  -2   6  11       2709.85       2618.29        90.93 o
  -1   6  11       1680.95       1722.06        52.91 o
   0   6  11       1318.25       1341.50        39.62 o
   1   6  11       1606.66       1621.57        51.18 o
   2   6  11       2928.91       2925.94        77.65 o
   3   6  11        443.69        438.09        26.66 o
   4   6  11       2201.99       2149.07        76.17 o
   5   6  11        477.58        493.13        39.07 o
  -5   7  11        244.55        281.95        64.82 o
  -4   7  11        378.50        402.54        43.21 o
  -3   7  11        577.00        532.18        63.89 o
  -2   7  11        448.22        438.18        41.20 o
  -1   7  11        349.05        366.55        31.17 o
   0   7  11        731.40        723.78        32.35 o
   1   7  11        448.23        473.18        28.08 o
   2   7  11        450.23        446.14        29.16 o
   3   7  11        552.17        546.41        32.34 o
   4   7  11        391.39        400.11        30.54 o
  -4   8  11        441.48        474.31        70.83 o
  -3   8  11       1179.33       1151.41        88.66 o
  -2   8  11        811.82        810.85        56.41 o
  -1   8  11       1749.34       1772.14        82.57 o
   0   8  11        335.70        378.12        27.84 o
   1   8  11       1721.44       1734.87        57.21 o
   2   8  11        672.76        686.60        36.68 o
   3   8  11        850.99        849.11        41.87 o
   4   8  11        406.48        477.32        68.52 o
  -2   9  11          7.13         -6.94        51.62 o
  -1   9  11         74.17         76.70        35.30 o
   0   9  11          0.35         12.21        24.70 o
   1   9  11         72.32         81.28        22.81 o
   2   9  11         15.81         27.47        25.85 o
   0   0  12       3847.91       3770.31       107.93 o
   1   0  12        445.51        464.86        15.72 o
   2   0  12       8146.89       8208.79       175.64 o
   3   0  12          3.43         -1.67        11.25 o
   4   0  12       4746.27       4675.65       119.63 o
   5   0  12         73.29         66.12        15.90 o
   6   0  12       3323.88       3355.76        93.99 o
   7   0  12         19.18         26.87        20.41 o
  -7   1  12        367.98        374.00        31.78 o
  -6   1  12        106.00        102.84        20.08 o
  -5   1  12        362.29        336.86        24.70 o
  -4   1  12        544.02        548.64        27.76 o
  -3   1  12        609.29        595.46        27.61 o
  -1   1  12       1172.44       1248.21        33.95 o
   0   1  12         27.15         32.33         7.20 o
   1   1  12       1149.43       1214.41        33.81 o
   2   1  12        523.41        497.55        20.01 o
   3   1  12        754.73        749.36        29.15 o
   4   1  12        666.79        659.16        28.76 o
   5   1  12        529.46        515.29        39.16 o
   6   1  12        203.83        207.48        23.54 o
   7   1  12        514.27        474.90        39.38 o
  -7   2  12        477.50        496.07        35.11 o
  -6   2  12        635.28        674.94        35.26 o
  -5   2  12        967.13        968.56        37.75 o
  -4   2  12       3372.22       3261.96        85.85 o
  -3   2  12       1925.87       1880.11        49.15 o
  -2   2  12       3481.39       3324.21        78.63 o
  -1   2  12       2542.78       2579.24        59.14 o
   0   2  12       3325.65       3316.49        68.67 o
   1   2  12       3071.78       3111.52        66.62 o
   2   2  12       3673.63       3571.79        90.06 o
   3   2  12       2033.13       1988.90        56.53 o
   4   2  12       3155.24       3038.69        84.66 o
   5   2  12        825.08        831.68        36.86 o
   6   2  12        660.29        697.31        34.35 o
   7   2  12        610.68        691.17        54.55 o
  -7   3  12        292.10        264.26        41.85 o
  -6   3  12        214.41        236.70        26.36 o
  -5   3  12       1131.57       1155.57        42.59 o
  -4   3  12       1111.79       1079.67        40.77 o
  -3   3  12         64.48         73.27        12.22 o
  -2   3  12        536.57        503.71        21.63 o
  -1   3  12       2142.26       2166.84        50.66 o
   0   3  12          8.76         10.49         7.74 o
   1   3  12       2505.90       2527.19        52.12 o
   2   3  12        604.05        597.96        26.51 o
   3   3  12          3.61         10.11        12.76 o
   4   3  12       1186.21       1204.56        48.54 o
   5   3  12       1054.02       1048.40        48.21 o
   6   3  12        268.72        280.21        33.05 o
   7   3  12        317.01        347.46        65.97 o
  -6   4  12         48.52         48.86        21.14 o
  -5   4  12       2779.50       2673.96        76.06 o
  -4   4  12        553.00        555.35        28.89 o
  -3   4  12       2147.45       2125.16        54.50 o
  -2   4  12        687.22        644.81        28.36 o
  -1   4  12       4420.08       4453.44        90.77 o
   0   4  12         66.21         62.66         9.68 o
   1   4  12       4415.62       4449.18        99.85 o
   2   4  12        776.78        786.81        31.58 o
   3   4  12       2004.28       2010.67        71.31 o
   4   4  12        476.21        450.51        33.81 o
   5   4  12       2432.00       2415.59        86.91 o
   6   4  12         41.63         43.91        23.42 o
  -6   5  12        120.47        121.81        24.22 o
  -5   5  12        791.23        739.36        40.44 o
  -4   5  12          0.47          9.39        15.11 o
  -3   5  12       1381.66       1311.47        52.16 o
  -2   5  12        117.75        105.81        23.88 o
  -1   5  12       1649.79       1650.34        59.80 o
   0   5  12         80.54        101.80        13.73 o
   1   5  12       1657.30       1640.17        45.46 o
   2   5  12         92.99         81.65        14.07 o
   3   5  12       1341.11       1305.88        46.14 o
   4   5  12         16.71         26.52        17.52 o
   5   5  12        632.94        625.18        41.99 o
   6   5  12        175.48        188.25        39.28 o
  -5   6  12       1508.08       1550.24        80.02 o
  -4   6  12        501.50        539.70        36.45 o
  -3   6  12        673.17        684.83        50.56 o
  -2   6  12        831.01        886.78        55.68 o
  -1   6  12       3474.75       3415.91       114.00 o
   0   6  12        185.02        181.29        17.83 o
   1   6  12       3860.06       3871.93        96.88 o
   2   6  12       1006.39        990.90        38.15 o
   3   6  12        896.64        947.58        38.03 o
   4   6  12        492.04        483.15        31.27 o
   5   6  12       1546.53       1550.12        65.35 o
  -5   7  12        225.74        313.20        68.29 o
  -4   7  12         71.69         90.40        32.53 o
  -3   7  12         95.86        102.66        29.79 o
  -2   7  12        164.60        127.55        42.13 o
  -1   7  12         72.22         97.78        28.32 o
   0   7  12         85.22         90.09        17.99 o
   1   7  12        117.72        136.97        19.98 o
   2   7  12         60.13         73.94        18.90 o
   3   7  12         92.01         81.47        21.01 o
   4   7  12         13.88         11.21        20.85 o
  -3   8  12        209.43        229.63        52.78 o
  -2   8  12       1096.62       1065.52        89.12 o
  -1   8  12        252.73        264.94        41.45 o
   0   8  12        409.72        438.80        36.06 o
   1   8  12        180.36        198.57        24.13 o
   2   8  12       1161.98       1156.24        46.14 o
   3   8  12        198.83        206.34        26.30 o
  -1   9  12         34.32         18.29        48.84 o
   0   9  12        157.67        170.76        36.42 o
   1   9  12         25.26         31.79        23.51 o
   2   9  12        473.87        475.01        63.66 o
   1   0  13       1275.33       1336.07        36.55 o
   2   0  13        518.15        557.62        22.05 o
   3   0  13        907.63        885.96        33.41 o
   4   0  13        396.61        396.46        24.84 o
   5   0  13       1276.95       1255.44        45.02 o
   6   0  13        137.23        137.69        21.06 o
   7   0  13        211.02        236.76        27.18 o
  -7   1  13       1708.14       1669.05        61.16 o
  -6   1  13        536.25        540.60        31.01 o
  -5   1  13       2955.25       2818.96        76.19 o
  -4   1  13        940.24        929.74        36.51 o
  -3   1  13        866.67        856.18        30.81 o
  -2   1  13       3200.52       3220.47        73.58 o
  -1   1  13       7066.31       7162.30       157.50 o
   0   1  13         50.38         44.32         7.92 o
   1   1  13       7481.05       7463.56       176.87 o
   2   1  13       3051.07       3033.24        82.76 o
   3   1  13        530.00        537.00        33.00 o
   4   1  13       1016.34       1020.35        37.81 o
   5   1  13       2488.66       2408.89        74.70 o
   6   1  13        488.21        463.16        31.26 o
   7   1  13       1865.63       1855.11        61.60 o
  -7   2  13        234.63        227.49        51.16 o
  -6   2  13        158.96        167.99        23.43 o
  -5   2  13        233.33        249.22        24.57 o
  -4   2  13         76.50         86.67        16.58 o
  -3   2  13        480.36        443.97        25.12 o
  -2   2  13        277.79        307.26        17.53 o
  -1   2  13       1197.56       1197.98        39.11 o
   0   2  13         47.37         37.88         8.43 o
   1   2  13       1370.97       1421.10        37.04 o
   2   2  13        166.35        181.10        18.98 o
   3   2  13        635.21        612.84        27.36 o
   4   2  13         51.29         51.91        15.36 o
   5   2  13        132.00        136.29        19.91 o
   6   2  13        333.21        328.64        28.14 o
   7   2  13        262.71        282.18        59.72 o
  -7   3  13        785.83        834.97        84.03 o
  -6   3  13        815.74        821.86        39.44 o
  -5   3  13        802.28        800.74        36.86 o
  -4   3  13       4171.41       4105.83       106.85 o
  -3   3  13        973.00        986.52        32.76 o
  -2   3  13       4081.38       4060.95        91.76 o
  -1   3  13       1346.78       1342.19        42.93 o
   0   3  13       2467.94       2533.23        55.32 o
   1   3  13       1418.38       1388.59        34.62 o
   2   3  13       3954.56       3906.91       103.95 o
   3   3  13       1113.19       1089.57        38.76 o
   4   3  13       4050.94       3916.13       122.33 o
   5   3  13        786.74        765.22        42.63 o
   6   3  13        761.60        796.73        45.04 o
   7   3  13        675.48        671.54        85.19 o
  -6   4  13        119.82        155.93        24.89 o
  -5   4  13         67.75         68.59        20.02 o
  -4   4  13        379.78        383.56        26.90 o
  -3   4  13        631.95        606.48        25.91 o
  -2   4  13        271.99        302.14        24.09 o
  -1   4  13         32.95         30.73        10.80 o
   0   4  13        137.74        140.91        14.59 o
   1   4  13         22.65         28.23        13.12 o
   2   4  13        130.22        139.59        18.50 o
   3   4  13        490.74        445.43        32.51 o
   4   4  13        496.70        519.15        34.74 o
   5   4  13         62.49         55.01        22.64 o
   6   4  13        143.02        161.88        28.35 o
  -6   5  13       1489.83       1583.59       112.96 o
  -5   5  13         72.18         62.10        23.42 o
  -4   5  13       2730.82       2620.99        85.70 o
  -3   5  13        171.37        173.46        23.88 o
  -2   5  13       5544.21       5336.08       162.14 o
  -1   5  13         48.00         32.70        14.69 o
   0   5  13       4350.10       4459.10       101.23 o
   1   5  13         76.72         74.10        15.88 o
   2   5  13       5850.82       5742.39       141.01 o
   3   5  13        251.01        264.65        24.28 o
   4   5  13       2468.37       2402.86        73.66 o
   5   5  13        116.50        105.78        26.25 o
  -5   6  13        263.13        221.43        38.82 o
  -4   6  13        359.06        357.84        34.32 o
  -3   6  13        456.10        432.02        31.93 o
  -2   6  13        394.87        328.50        38.43 o
  -1   6  13        698.67        749.29        41.03 o
   0   6  13        555.35        564.55        26.36 o
   1   6  13        721.87        761.31        30.77 o
   2   6  13        464.02        448.02        27.19 o
   3   6  13        341.11        305.21        27.43 o
   4   6  13        337.76        349.52        34.53 o
   5   6  13        217.32        218.03        31.94 o
  -4   7  13        883.03        950.96        63.79 o
  -3   7  13        754.94        768.20        54.52 o
  -2   7  13        745.34        778.25        76.39 o
  -1   7  13        404.65        423.59        43.89 o
   0   7  13        857.26        874.27        43.68 o
   1   7  13        530.23        542.81        31.59 o
   2   7  13        949.53        990.63        41.21 o
   3   7  13        595.66        632.14        36.40 o
   4   7  13       1029.21       1072.69        45.24 o
  -3   8  13        217.30        288.89        62.50 o
  -2   8  13         86.94         89.35        42.59 o
  -1   8  13        329.65        350.68        42.49 o
   0   8  13        254.09        246.49        39.05 o
   1   8  13        216.82        211.09        25.22 o
   2   8  13        106.33        114.78        23.22 o
   3   8  13        213.36        204.07        27.16 o
  -1   9  13       1475.80       1538.45       120.14 o
   0   9  13          6.51         12.50        48.38 o
   1   9  13       1540.89       1659.18        80.25 o
   0   0  14       1458.04       1485.89        49.85 o
   1   0  14       1243.18       1264.02        36.00 o
   2   0  14       2178.13       2153.58        54.05 o
   3   0  14        762.62        800.33        32.47 o
   4   0  14        532.84        550.53        28.51 o
   5   0  14        169.05        180.02        21.83 o
   6   0  14        496.41        501.02        33.50 o
   7   0  14        636.86        600.20        54.10 o
  -7   1  14        490.88        495.76        56.95 o
  -6   1  14        827.73        847.90        42.23 o
  -5   1  14        391.60        398.55        27.37 o
  -4   1  14       6190.70       5993.65       150.35 o
  -3   1  14        136.41        138.16        16.98 o
  -2   1  14       7554.53       7380.69       165.16 o
  -1   1  14        829.43        816.48        28.33 o
   0   1  14       2197.39       2257.89        49.75 o
   1   1  14        944.05        929.94        28.24 o
   2   1  14       8212.05       7954.78       187.14 o
   3   1  14        198.39        200.98        20.61 o
   4   1  14       5978.71       5891.97       150.25 o
   5   1  14        476.43        468.32        29.79 o
   6   1  14       1136.13       1147.72        44.20 o
   7   1  14        544.97        556.59        51.54 o
  -7   2  14        348.09        409.26        68.75 o
  -6   2  14        209.41        207.02        24.70 o
  -5   2  14        381.80        359.02        27.59 o
  -4   2  14        389.95        416.00        24.96 o
  -3   2  14        331.93        329.85        23.37 o
  -2   2  14         43.93         63.73        11.94 o
  -1   2  14        523.00        500.78        22.33 o
   0   2  14        898.74        896.39        25.39 o
   1   2  14        621.53        611.07        22.58 o
   2   2  14         61.61         79.52        14.58 o
   3   2  14        444.85        452.31        25.56 o
   4   2  14        237.59        255.61        24.44 o
   5   2  14        428.95        432.96        29.15 o
   6   2  14        114.72        124.90        25.77 o
  -6   3  14        534.51        537.21        35.44 o
  -5   3  14       1196.34       1188.01        45.91 o
  -4   3  14       1097.49       1047.11        42.10 o
  -3   3  14       1793.09       1796.85        49.35 o
  -2   3  14       1791.26       1725.48        48.08 o
  -1   3  14       1641.31       1641.38        46.15 o
   0   3  14        946.30        960.19        27.30 o
   1   3  14       1263.09       1257.62        34.99 o
   2   3  14       1944.32       1943.46        56.16 o
   3   3  14       1889.54       1859.10        65.90 o
   4   3  14       1192.00       1218.59        49.58 o
   5   3  14       1193.22       1182.88        53.28 o
   6   3  14        582.81        585.18        40.99 o
  -6   4  14         84.64         94.21        22.59 o
  -5   4  14        781.49        778.15        39.01 o
  -4   4  14         58.18         54.72        17.82 o
  -3   4  14       1355.35       1354.51        40.47 o
  -2   4  14        700.24        691.90        30.21 o
  -1   4  14       1531.69       1532.97        48.06 o
   0   4  14          2.45         -2.54        10.60 o
   1   4  14       1540.25       1557.50        48.80 o
   2   4  14        698.81        679.60        32.01 o
   3   4  14       1183.28       1192.64        45.34 o
   4   4  14         50.47         50.10        22.16 o
   5   4  14        736.75        780.09        45.60 o
   6   4  14         50.32         29.94        25.35 o
  -6   5  14         45.26         53.24        43.75 o
  -5   5  14       1750.62       1728.16        70.15 o
  -4   5  14         44.10         66.45        28.60 o
  -3   5  14        997.94       1011.70        44.81 o
  -2   5  14        186.25        182.63        24.14 o
  -1   5  14       3008.40       2891.82        93.93 o
   0   5  14        121.18        142.43        18.16 o
   1   5  14       3057.02       2956.10        80.94 o
   2   5  14        151.83        157.58        20.53 o
   3   5  14        801.84        803.51        38.32 o
   4   5  14         57.65         52.28        19.75 o
   5   5  14       1918.81       1892.65        72.43 o
  -5   6  14        363.04        405.10        73.15 o
  -4   6  14         72.56         82.84        32.07 o
  -3   6  14        101.63         89.58        23.77 o
  -2   6  14        219.08        209.88        28.05 o
  -1   6  14        428.49        427.78        33.00 o
   0   6  14         13.60         27.47        16.32 o
   1   6  14        623.94        621.37        31.48 o
   2   6  14        286.53        251.35        28.75 o
   3   6  14        212.87        222.52        27.71 o
   4   6  14         94.98        101.02        25.68 o
   5   6  14        340.30        375.31        53.01 o
  -4   7  14        997.22       1044.41       107.52 o
  -3   7  14        270.82        300.47        33.98 o
  -2   7  14       1065.94       1045.85        86.81 o
  -1   7  14        926.77        990.06        77.55 o
   0   7  14        522.72        573.49        47.55 o
   1   7  14        719.97        705.43        35.38 o
   2   7  14       1106.18       1119.86        44.38 o
   3   7  14        267.71        285.35        35.24 o
   4   7  14        849.26        901.40        62.60 o
  -2   8  14        515.88        541.44        66.67 o
  -1   8  14        135.00        140.51        46.99 o
   0   8  14        275.25        317.74        42.46 o
   1   8  14        108.01         98.74        22.32 o
   2   8  14        420.23        416.13        33.17 o
   3   8  14        131.24        182.87        52.78 o
   1   0  15       6984.33       7016.87       153.00 o
   2   0  15        412.11        397.71        24.22 o
   3   0  15       3983.85       3930.88       104.04 o
   4   0  15          5.40         -4.34        15.22 o
   5   0  15       4021.95       3855.81       105.28 o
   6   0  15          0.64         -2.78        19.04 o
   7   0  15       1560.98       1599.50        84.54 o
  -7   1  15        139.53        156.72        52.78 o
  -6   1  15        201.99        206.49        25.64 o
  -5   1  15         15.78         11.37        17.52 o
  -4   1  15        487.18        491.11        27.92 o
  -3   1  15        125.21        152.41        18.59 o
  -2   1  15        604.92        588.28        24.94 o
  -1   1  15         81.15         72.15        11.87 o
   0   1  15        597.98        613.42        27.59 o
   1   1  15        150.99        152.65        14.59 o
   2   1  15        700.43        677.76        29.15 o
   3   1  15        220.45        263.89        22.08 o
   4   1  15        363.82        395.30        27.79 o
   5   1  15         92.86        100.61        20.43 o
   6   1  15        174.80        188.44        25.00 o
   7   1  15        115.19        118.00        33.72 o
  -6   2  15        310.58        337.69        32.31 o
  -5   2  15       1042.60       1039.46        44.46 o
  -4   2  15       2242.71       2263.93        69.13 o
  -3   2  15       1486.70       1461.03        47.37 o
  -2   2  15       3048.80       3062.29        77.02 o
  -1   2  15       1813.89       1813.38        46.90 o
   0   2  15        445.87        453.42        24.66 o
   1   2  15       1629.92       1655.17        45.77 o
   2   2  15       3591.69       3499.35        89.06 o
   3   2  15       1300.42       1296.58        46.83 o
   4   2  15       2361.48       2358.00        69.55 o
   5   2  15       1105.82       1167.33        44.68 o
   6   2  15        411.83        430.61        37.44 o
  -6   3  15        159.20        152.60        24.03 o
  -5   3  15        152.65        158.89        23.15 o
  -4   3  15        597.68        586.51        31.30 o
  -3   3  15        264.69        256.67        22.83 o
  -2   3  15       1694.46       1694.64        45.86 o
  -1   3  15        204.49        197.92        19.74 o
   0   3  15         28.17         45.51        12.01 o
   1   3  15        127.49        123.67        14.12 o
   2   3  15       1556.29       1527.13        51.46 o
   3   3  15        152.99        131.14        22.41 o
   4   3  15        542.20        481.77        35.54 o
   5   3  15        191.32        193.32        28.81 o
   6   3  15        125.79        144.05        28.72 o
  -6   4  15       1654.17       1638.91       115.51 o
  -5   4  15        433.30        430.38        31.76 o
  -4   4  15       3779.71       3745.24       103.92 o
  -3   4  15        524.87        485.17        25.87 o
  -2   4  15       5637.64       5687.64       141.60 o
  -1   4  15        582.12        576.37        28.74 o
   0   4  15       2948.23       2873.01        78.23 o
   1   4  15        706.40        700.29        30.37 o
   2   4  15       5430.18       5452.26       141.38 o
   3   4  15        568.64        540.39        31.19 o
   4   4  15       3985.08       3870.83       120.75 o
   5   4  15        470.01        457.65        39.85 o
   6   4  15       1380.61       1430.91        79.10 o
  -5   5  15         26.92         37.29        24.88 o
  -4   5  15        433.59        477.13        45.29 o
  -3   5  15         16.72         21.41        20.38 o
  -2   5  15        756.59        732.12        45.03 o
  -1   5  15         47.36         39.13        17.90 o
   0   5  15       1557.70       1546.11        49.85 o
   1   5  15         66.01         63.52        16.82 o
   2   5  15        789.84        764.56        35.51 o
   3   5  15          9.13         21.32        18.29 o
   4   5  15        487.14        486.09        32.65 o
   5   5  15          1.55          8.37        24.34 o
  -4   6  15       1290.43       1354.80        71.45 o
  -3   6  15        494.66        503.89        36.91 o
  -2   6  15       1344.55       1358.76        55.85 o
  -1   6  15        550.32        559.61        38.18 o
   0   6  15       1781.69       1765.15        67.27 o
   1   6  15        771.70        757.69        34.73 o
   2   6  15       1227.68       1234.04        53.87 o
   3   6  15        445.89        454.94        36.14 o
   4   6  15       1087.77       1099.10        55.83 o
   5   6  15        391.66        388.66        70.83 o
  -4   7  15        304.40        395.38        68.52 o
  -3   7  15         35.44         37.35        25.20 o
  -2   7  15        188.03        230.11        29.32 o
  -1   7  15         27.36         26.77        24.17 o
   0   7  15          8.86         28.29        27.24 o
   1   7  15         25.55         17.77        22.25 o
   2   7  15        211.97        192.99        29.05 o
   3   7  15         66.47         65.61        25.57 o
   4   7  15        275.87        328.25        67.36 o
  -2   8  15        312.09        317.77        42.97 o
  -1   8  15       1290.36       1325.94       107.41 o
   0   8  15        214.34        231.28        39.31 o
   1   8  15       1322.67       1385.33        60.54 o
   2   8  15        294.17        330.19        37.08 o
   0   0  16       2640.43       2786.00       108.64 o
   1   0  16        502.14        503.71        22.27 o
   2   0  16       3066.36       3083.00        96.37 o
   3   0  16         50.98         52.03        15.90 o
   4   0  16       3829.69       3781.31       102.73 o
   5   0  16        176.28        165.27        23.11 o
   6   0  16        986.01        997.17        44.73 o
  -6   1  16        505.25        519.03        35.97 o
  -5   1  16        153.63        154.18        22.19 o
  -3   1  16        627.68        608.97        31.17 o
  -2   1  16        518.08        573.63        28.57 o
  -1   1  16         83.83         90.39        13.25 o
   0   1  16        926.88        886.71        33.92 o
   1   1  16        126.72        131.92        14.38 o
   2   1  16        509.40        528.06        28.10 o
   3   1  16        731.39        684.99        31.65 o
   4   1  16        403.79        391.19        28.06 o
   5   1  16        111.74        109.53        21.82 o
   6   1  16        611.64        628.94        36.41 o
  -6   2  16        513.71        543.21        36.64 o
  -5   2  16       1204.50       1201.45        46.34 o
  -4   2  16        794.65        831.84        36.10 o
  -3   2  16       1266.84       1247.27        42.88 o
  -2   2  16       2200.69       2206.09        58.00 o
  -1   2  16       2687.25       2714.09        67.41 o
   0   2  16        189.42        208.92        20.23 o
   1   2  16       2765.75       2771.40        76.03 o
   2   2  16       2316.93       2284.98        66.36 o
   3   2  16       1060.28       1043.77        42.36 o
   4   2  16        553.52        573.46        32.91 o
   5   2  16       1129.57       1164.14        47.30 o
   6   2  16        332.88        361.61        39.25 o
  -6   3  16        110.06         94.48        34.49 o
  -5   3  16        617.21        606.98        35.26 o
  -4   3  16        425.60        407.49        29.12 o
  -3   3  16       2198.32       2113.59        66.52 o
  -2   3  16        500.31        481.65        24.55 o
  -1   3  16        956.17       1008.72        38.97 o
   0   3  16        208.81        227.80        20.91 o
   1   3  16       1080.50       1119.42        34.90 o
   2   3  16        554.51        569.26        29.39 o
   3   3  16       2513.88       2449.28        79.76 o
   4   3  16        585.51        568.33        37.98 o
   5   3  16        566.54        567.12        40.93 o
   6   3  16        154.07        158.35        30.82 o
  -6   4  16        376.69        356.72        68.75 o
  -5   4  16       2634.11       2595.84        82.68 o
  -4   4  16        510.25        507.81        30.97 o
  -3   4  16       1977.32       1952.31        63.60 o
  -2   4  16        234.53        243.70        22.22 o
  -1   4  16       5754.55       5631.15       160.52 o
   0   4  16       1475.92       1429.28        55.46 o
   1   4  16       5310.37       5293.31       137.21 o
   2   4  16        206.48        201.75        23.27 o
   3   4  16       2205.85       2211.11        65.95 o
   4   4  16        575.69        566.27        40.16 o
   5   4  16       2934.19       2931.98        96.85 o
   6   4  16        450.19        440.14        51.70 o
  -5   5  16        750.91        778.48        88.66 o
  -4   5  16         28.29         12.28        28.10 o
  -3   5  16        673.77        667.63        39.20 o
  -2   5  16         45.48         54.83        20.72 o
  -1   5  16       1018.94        985.28        47.17 o
   0   5  16          2.33         11.48        23.72 o
   1   5  16       1224.44       1165.93        49.89 o
   2   5  16         51.70         50.44        18.20 o
   3   5  16        518.01        501.14        33.82 o
   4   5  16         26.83         31.95        21.37 o
   5   5  16        629.03        652.99        44.90 o
  -4   6  16        357.29        308.70        44.18 o
  -3   6  16        648.04        675.02        42.14 o
  -2   6  16         98.94        104.95        25.08 o
  -1   6  16       1565.97       1531.17        60.15 o
   0   6  16         49.47         48.75        28.21 o
   1   6  16       1489.82       1458.68        61.54 o
   2   6  16        114.96        111.45        24.65 o
   3   6  16        514.77        569.14        40.98 o
   4   6  16        322.28        340.40        37.07 o
  -3   7  16        259.01        285.41        36.96 o
  -2   7  16        235.02        201.66        30.04 o
  -1   7  16        600.34        577.93        46.05 o
   0   7  16         82.30         73.15        45.60 o
   1   7  16        597.35        575.85        49.43 o
   2   7  16        267.65        287.50        34.92 o
   3   7  16        314.43        348.50        36.82 o
   1   8  16        141.90        132.18        52.32 o
   1   0  17        362.08        356.52        23.76 o
   2   0  17         33.59         31.52        14.88 o
   3   0  17         10.88         20.99        15.79 o
   4   0  17         27.33         36.89        18.53 o
   5   0  17        361.37        340.75        30.55 o
   6   0  17        248.05        276.25        30.64 o
  -6   1  17        156.81        183.67        26.77 o
  -5   1  17       2445.48       2463.98        75.52 o
  -4   1  17        604.17        615.92        32.20 o
  -3   1  17       3205.71       3118.90        85.23 o
  -2   1  17        458.13        428.47        26.62 o
  -1   1  17       2879.59       2983.28        85.90 o
   0   1  17       2751.46       2717.70        76.06 o
   1   1  17       3261.39       3353.15       100.33 o
   2   1  17        440.72        433.44        26.21 o
   3   1  17       2960.77       2893.85        84.42 o
   4   1  17        406.89        394.73        28.83 o
   5   1  17       2356.07       2385.57        75.14 o
   6   1  17        123.46        124.20        24.94 o
  -6   2  17        148.14        160.57        26.71 o
  -5   2  17         12.94          7.16        20.12 o
  -4   2  17        128.12        116.17        20.98 o
  -3   2  17        203.61        239.50        24.07 o
  -2   2  17        115.04        116.50        15.56 o
  -1   2  17        210.89        196.06        17.59 o
   0   2  17        140.13        155.53        18.77 o
   1   2  17        143.57        156.11        21.99 o
   2   2  17         52.96         52.98        16.39 o
   3   2  17        108.68        132.30        20.56 o
   4   2  17        162.53        170.73        22.75 o
   5   2  17         12.62         11.05        23.76 o
   6   2  17         91.68         91.60        28.80 o
  -5   3  17        668.88        634.78        36.62 o
  -4   3  17       2092.61       2037.09        67.29 o
  -3   3  17        474.51        493.18        29.14 o
  -2   3  17       4624.92       4537.34       101.89 o
  -1   3  17       2549.51       2530.28        71.58 o
   0   3  17       1397.25       1396.72        47.30 o
   1   3  17       2354.87       2344.90        70.53 o
   2   3  17       4020.73       3975.31       131.57 o
   3   3  17        412.37        413.18        35.56 o
   4   3  17       2395.75       2318.15        80.61 o
   5   3  17        500.68        495.78        40.99 o
   6   3  17       1139.16       1203.72       103.24 o
  -5   4  17        106.97        113.11        25.13 o
  -4   4  17        398.59        410.78        31.22 o
  -3   4  17         13.00          5.23        19.92 o
  -2   4  17        365.89        369.15        27.34 o
  -1   4  17        118.20        115.74        21.56 o
   0   4  17         44.86         40.73        18.17 o
   1   4  17        107.94        112.28        22.82 o
   2   4  17        474.63        486.95        30.05 o
   3   4  17          2.05         28.31        18.75 o
   4   4  17        392.72        354.96        36.47 o
   5   4  17        162.63        151.22        30.79 o
  -4   5  17       2364.96       2392.39       170.37 o
  -3   5  17         32.67         28.62        27.63 o
  -2   5  17       2403.93       2438.30        80.34 o
  -1   5  17        121.59        127.59        22.54 o
   0   5  17       2625.60       2600.73       110.80 o
   1   5  17        137.48        152.12        25.04 o
   2   5  17       1984.97       1999.97        66.38 o
   3   5  17         51.46         35.20        20.31 o
   4   5  17       2760.46       2841.50        84.05 o
   5   5  17         15.18         52.55        49.54 o
  -4   6  17        140.73        153.01        53.70 o
  -3   6  17         22.09         25.52        24.20 o
  -2   6  17        384.79        407.15        35.45 o
  -1   6  17        291.44        268.51        30.53 o
   0   6  17        205.20        238.34        39.35 o
   1   6  17        233.05        226.74        29.36 o
   2   6  17        316.73        310.28        30.71 o
   3   6  17         56.02         54.64        24.45 o
   4   6  17        132.94        113.58        28.59 o
  -3   7  17        684.98        706.98        60.21 o
  -2   7  17       1115.78       1172.21        71.52 o
  -1   7  17        763.78        821.08        86.58 o
   0   7  17        951.64        875.24        87.27 o
   1   7  17        838.33        875.68        58.76 o
   2   7  17       1104.99       1152.32        69.56 o
   3   7  17        673.70        650.93        75.70 o
   0   0  18       2198.38       2199.39        92.09 o
   1   0  18         53.53         44.92        15.26 o
   2   0  18       1146.31       1157.66        42.62 o
   3   0  18         48.92         60.97        18.14 o
   4   0  18       2088.49       2099.66        67.17 o
   5   0  18        135.87        117.73        24.04 o
   6   0  18        919.95        900.68        64.74 o
  -5   1  18        491.97        486.73        33.90 o
  -4   1  18       2475.87       2465.03        77.68 o
  -3   1  18         67.01         87.55        18.81 o
  -2   1  18       3711.54       3682.82        99.36 o
  -1   1  18       1392.76       1408.64        48.40 o
   0   1  18       1800.03       1730.47        54.22 o
   1   1  18       1456.91       1437.18        56.97 o
   2   1  18       3610.95       3640.89        99.31 o
   3   1  18        136.15        117.13        19.67 o
   4   1  18       2847.33       2764.13        79.04 o
   5   1  18        382.86        364.18        32.59 o
   6   1  18        957.28       1005.41        66.40 o
  -5   2  18        255.13        257.47        29.10 o
  -4   2  18        518.12        509.92        33.36 o
  -3   2  18        637.98        623.15        32.37 o
  -2   2  18       1548.13       1532.66        50.21 o
  -1   2  18        197.94        220.39        22.93 o
   0   2  18       1031.45       1082.69        40.45 o
   1   2  18        306.39        333.44        29.70 o
   2   2  18       1403.09       1387.17        49.09 o
   3   2  18        533.87        512.01        31.98 o
   4   2  18        579.06        578.63        34.08 o
   5   2  18        119.87        101.85        28.42 o
  -5   3  18       1153.05       1151.55        57.35 o
  -4   3  18       1188.81       1169.53        46.30 o
  -3   3  18        385.48        397.52        29.32 o
  -2   3  18       1371.39       1323.32        41.83 o
  -1   3  18       1049.79       1087.48        43.47 o
   0   3  18       1331.92       1342.02        46.73 o
   1   3  18       1324.78       1455.97        54.85 o
   2   3  18       1280.36       1271.21        54.53 o
   3   3  18        453.20        509.88        37.04 o
   4   3  18       1114.79       1097.30        54.84 o
   5   3  18       1073.53       1048.53        56.36 o
  -5   4  18        426.69        490.05        52.62 o
  -4   4  18         11.06         16.52        19.58 o
  -3   4  18        867.47        879.15        46.50 o
  -2   4  18         34.21         46.18        17.80 o
  -1   4  18        658.01        692.24        39.85 o
   0   4  18        142.69        128.03        30.20 o
   2   4  18         49.27         48.87        23.29 o
   3   4  18        912.63        922.59        41.07 o
   4   4  18         13.07          8.66        25.41 o
   5   4  18        498.06        558.82        44.67 o
  -4   5  18         32.23         94.45        34.20 o
  -3   5  18        594.78        675.74        54.73 o
  -2   5  18         79.57         76.09        22.38 o
  -1   5  18       1747.10       1711.19        65.97 o
   0   5  18        388.64        376.30        44.69 o
   1   5  18       1682.87       1604.54        82.99 o
   2   5  18         46.38         47.00        24.24 o
   3   5  18        818.84        829.96        39.92 o
   4   5  18          7.76         15.54        22.61 o
  -3   6  18        844.32        873.11        63.40 o
  -2   6  18        243.68        231.36        32.37 o
  -1   6  18        585.44        598.85        40.98 o
   0   6  18        736.57        701.22        54.57 o
   1   6  18        666.06        657.32        53.56 o
   2   6  18        286.23        317.08        36.86 o
   3   6  18        878.33        928.73        50.09 o
  -2   7  18        668.62        677.59        46.38 o
  -1   7  18        245.72        290.28        66.67 o
   0   7  18        391.78        440.75        72.45 o
   2   7  18        636.51        721.54        80.09 o
   1   0  19       4841.18       4750.60       123.91 o
   2   0  19        530.66        514.39        35.86 o
   3   0  19       2633.53       2677.13        79.87 o
   4   0  19          0.49         -6.12        18.54 o
   5   0  19       2899.04       2834.32        86.31 o
  -5   1  19         28.37         45.61        22.51 o
  -4   1  19        413.13        366.42        30.58 o
  -3   1  19        658.41        635.26        34.08 o
  -2   1  19        700.80        757.92        41.24 o
  -1   1  19         54.73         54.48        16.83 o
   0   1  19        415.22        410.27        27.11 o
   1   1  19         21.64         39.60        19.20 o
   2   1  19        597.04        573.62        37.84 o
   3   1  19        671.11        623.76        34.84 o
   4   1  19        390.81        387.76        30.80 o
   5   1  19         14.64          2.53        21.24 o
  -5   2  19        894.76        936.54        45.86 o
  -4   2  19        804.03        819.17        40.03 o
  -3   2  19       2304.99       2283.44        72.14 o
  -2   2  19       1017.66       1072.90        41.32 o
  -1   2  19       2951.01       2941.04        85.41 o
   0   2  19       1563.11       1600.47        53.32 o
   1   2  19       3169.02       3204.11       101.49 o
   2   2  19        868.32        908.48        47.95 o
   3   2  19       2484.52       2458.82        73.79 o
   4   2  19        714.06        724.00        39.64 o
   5   2  19       1042.97       1049.47        54.01 o
  -5   3  19         84.42         76.18        33.48 o
  -4   3  19        181.71        197.14        25.35 o
  -3   3  19        203.52        202.11        24.00 o
  -2   3  19         67.64         72.01        18.73 o
  -1   3  19        161.29        154.91        20.54 o
   0   3  19        160.99        194.67        26.00 o
   1   3  19        190.87        195.51        27.38 o
   2   3  19         45.95         56.18        29.42 o
   3   3  19        142.56        144.74        26.66 o
   4   3  19        137.01        132.16        28.76 o
   5   3  19         61.48         60.57        27.86 o
  -4   4  19       1582.88       1640.83        60.74 o
  -3   4  19         38.97         60.33        24.26 o
  -2   4  19       1828.17       1805.05        68.98 o
  -1   4  19        150.70        163.76        25.31 o
   0   4  19       2961.97       3015.55       125.90 o
   1   4  19         66.09         43.99        30.06 o
   2   4  19       1714.67       1648.32        86.69 o
   3   4  19         14.12          1.19        19.71 o
   4   4  19       1788.34       1885.34        73.91 o
  -3   5  19         12.24         33.47        28.92 o
  -2   5  19        647.61        588.07        40.59 o
  -1   5  19         53.90         44.11        22.70 o
   0   5  19          2.10        -19.42        26.15 o
   1   5  19         55.17         47.22        29.23 o
   2   5  19        672.57        645.06        56.20 o
   3   5  19          2.19          9.06        21.44 o
   4   5  19        369.21        369.45        39.80 o
  -3   6  19        287.58        268.11        42.70 o
  -2   6  19       2050.52       2132.12        80.01 o
  -1   6  19        503.53        513.49        52.78 o
   0   6  19       1544.15       1536.27        82.79 o
   1   6  19        448.98        463.90        52.30 o
   2   6  19       2036.03       2055.64       149.31 o
   3   6  19        294.31        297.23        63.89 o
   0   0  20        931.66        968.62        60.76 o
   1   0  20         50.21         69.04        21.18 o
   2   0  20       2622.09       2620.57        91.37 o
   3   0  20         59.05         58.72        19.89 o
   4   0  20       2281.36       2254.79        72.66 o
   5   0  20        224.55        191.71        27.27 o
  -5   1  20        131.00        133.84        25.95 o
  -4   1  20        397.39        402.24        32.94 o
  -3   1  20         47.78         33.33        19.64 o
  -2   1  20        849.46        879.77        47.76 o
  -1   1  20         90.81        103.18        19.26 o
   0   1  20       2488.46       2483.33        73.25 o
   1   1  20        149.40        139.43        24.22 o
   2   1  20        980.19        995.08        48.72 o
   3   1  20         26.54         10.51        19.12 o
   4   1  20        517.89        583.66        36.40 o
   5   1  20        132.44        125.93        25.29 o
  -5   2  20        525.72        553.88        60.42 o
  -4   2  20       1197.41       1247.88        51.08 o
  -3   2  20        122.01        118.31        22.42 o
  -2   2  20       1385.31       1357.83        59.91 o
  -1   2  20       1686.76       1644.64        53.01 o
   0   2  20       1976.39       2001.64        62.79 o
   1   2  20       1339.46       1326.50        60.85 o
   2   2  20       1552.11       1528.09        61.22 o
   3   2  20        106.31        112.83        22.21 o
   4   2  20       1289.96       1405.49        65.88 o
   5   2  20        501.30        525.01        71.99 o
  -4   3  20         77.69         94.79        23.57 o
  -3   3  20       1650.10       1571.37        56.23 o
  -2   3  20         12.42         23.41        22.18 o
  -1   3  20       1105.07       1102.99        43.64 o
   0   3  20        602.55        627.52        40.43 o
   1   3  20        963.50       1051.19        65.61 o
   2   3  20         39.14         27.22        29.03 o
   3   3  20       1610.77       1537.76        83.90 o
   4   3  20        220.92        232.63        33.49 o
   5   3  20        800.55        855.80        86.11 o
  -4   4  20        131.70        162.42        36.46 o
  -3   4  20        976.24        922.39        62.00 o
  -2   4  20         98.57        103.15        25.16 o
  -1   4  20       1371.76       1328.35        59.97 o
   0   4  20         19.73         24.51        28.19 o
   1   4  20       1818.55       1780.86        81.37 o
   2   4  20         83.33         79.99        31.84 o
   3   4  20        915.33        932.94        66.22 o
   4   4  20         96.24         96.50        29.64 o
  -3   5  20       1031.37       1035.12        67.43 o
  -2   5  20          0.08         11.55        23.05 o
  -1   5  20       1183.46       1245.49        71.66 o
   0   5  20         39.39         54.39        30.95 o
   1   5  20       1034.67       1075.51        69.26 o
   2   5  20          3.34        -19.99        29.86 o
   3   5  20       1059.82       1059.90        55.38 o
  -2   6  20        246.52        250.75        33.45 o
  -1   6  20        755.47        754.54        61.35 o
   0   6  20        192.30        182.66        37.07 o
   1   6  20        692.28        702.63        60.38 o
   2   6  20        122.11         87.50        54.17 o
   1   0  21        195.05        179.54        26.05 o
   2   0  21          5.01         13.99        21.92 o
   3   0  21         10.17         12.51        23.23 o
   4   0  21        188.04        216.54        27.50 o
   5   0  21          0.68         23.19        33.55 o
  -5   1  21       2020.40       2033.36       136.81 o
  -4   1  21         18.74         41.76        23.06 o
  -3   1  21       3556.15       3556.76       121.01 o
  -2   1  21        233.10        276.31        33.07 o
  -1   1  21       3222.05       3331.49       105.19 o
   0   1  21        502.61        498.77        30.78 o
   1   1  21       2867.77       2950.11       103.49 o
   2   1  21        110.67        134.45        27.14 o
   3   1  21       3747.93       3678.15       121.61 o
   4   1  21         57.76         51.15        23.02 o
   5   1  21       2089.19       2108.67       100.38 o
  -4   2  21        138.28        132.82        25.86 o
  -3   2  21         74.60         52.70        24.76 o
  -2   2  21         20.80         16.13        22.25 o
  -1   2  21         14.13         25.12        18.03 o
   0   2  21        350.70        391.43        33.03 o
   1   2  21         14.26         27.26        21.28 o
   2   2  21          7.79          2.13        21.50 o
   3   2  21         46.01         55.65        25.12 o
   4   2  21        101.41        105.20        28.74 o
  -4   3  21       1448.46       1465.07        63.22 o
  -3   3  21        828.82        812.92        47.24 o
  -2   3  21       1144.70       1157.80        55.49 o
  -1   3  21        397.16        383.70        30.31 o
   0   3  21       2461.65       2534.02        89.44 o
   1   3  21        528.70        541.32        48.55 o
   2   3  21       1290.08       1266.38        73.67 o
   3   3  21        661.33        626.40        60.38 o
   4   3  21       1334.08       1352.52       149.89 o
  -4   4  21         52.20         48.38        49.77 o
  -3   4  21        212.08        215.56        39.89 o
  -2   4  21        169.95        154.63        34.28 o
  -1   4  21         71.57         46.98        23.29 o
   0   4  21         45.06         44.74        29.94 o
   1   4  21         59.56         44.30        31.29 o
   2   4  21        181.33        165.63        49.42 o
   3   4  21        220.10        225.54        44.52 o
   4   4  21         32.98         -2.55        44.21 o
  -2   5  21       1968.99       1980.58       100.21 o
  -1   5  21        112.94        110.81        34.86 o
   0   5  21       2423.81       2557.96       114.92 o
   1   5  21        106.62         87.04        34.86 o
   2   5  21       1993.36       2097.76       100.74 o
   3   5  21         17.26          7.64        57.41 o
  -1   6  21         30.23         39.78        34.21 o
   0   6  21          2.09        -31.25        41.67 o
   1   6  21         32.06         64.12        52.55 o
   0   0  22       1519.10       1457.64        73.60 o
   1   0  22          4.77          7.26        21.58 o
   2   0  22        438.91        502.67        37.96 o
   3   0  22         84.90         69.58        26.89 o
   4   0  22        385.64        346.05        38.84 o
  -4   1  22       1160.61       1147.24        51.18 o
  -3   1  22        231.77        230.23        33.22 o
  -2   1  22       1963.70       1943.10        77.19 o
  -1   1  22         11.90         19.74        22.29 o
   0   1  22       2665.80       2695.92        93.41 o
   1   1  22          9.42         14.67        22.45 o
   2   1  22       2052.06       2072.79        78.54 o
   3   1  22        252.86        267.55        35.04 o
   4   1  22       1248.91       1249.59        60.87 o
  -4   2  22        574.11        572.52        53.25 o
  -3   2  22        574.43        550.05        41.89 o
  -2   2  22        817.01        811.58        46.06 o
  -1   2  22        812.38        871.33        45.16 o
   0   2  22       1656.97       1708.90        69.04 o
   1   2  22        677.64        705.07        45.03 o
   2   2  22        690.08        678.64        45.79 o
   3   2  22        639.03        634.86        55.62 o
  -4   3  22        377.89        351.86        64.82 o
  -3   3  22        527.99        523.03        42.47 o
  -2   3  22        341.52        372.51        35.48 o
  -1   3  22        601.14        626.72        36.33 o
   0   3  22        224.43        206.26        37.58 o
   1   3  22        681.63        695.07        56.57 o
   2   3  22        385.16        424.08        51.36 o
   3   3  22        523.30        541.85        54.22 o
  -3   4  22       1001.20        948.86        88.66 o
  -2   4  22          0.49          4.22        29.53 o
  -1   4  22        740.33        800.41        62.76 o
   0   4  22         10.29         28.31        31.91 o
   1   4  22       1057.29       1142.58        69.54 o
   2   4  22          8.41         18.55        32.81 o
  -2   5  22         72.19         43.52        42.59 o
  -1   5  22        924.42       1021.40        70.04 o
   0   5  22          5.96          8.31        32.21 o
   1   5  22       1215.91       1275.27        75.96 o
   2   5  22         71.41         51.39        50.70 o
   1   0  23       1289.10       1416.25        62.04 o
   2   0  23          0.50         24.75        23.60 o
   3   0  23       2672.46       2601.01        96.00 o
   4   0  23          0.36         54.63        52.78 o
  -3   1  23         59.70         57.59        27.70 o
  -2   1  23          0.04         -0.62        22.64 o
  -1   1  23          0.94         -6.62        21.72 o
   0   1  23        414.83        463.47        38.37 o
   1   1  23          1.34         26.81        23.34 o
   2   1  23          3.29         18.92        24.21 o
   3   1  23         57.52         42.78        27.99 o
   4   1  23        116.97        144.91        57.18 o
  -3   2  23       1722.57       1765.46        74.39 o
  -2   2  23       1114.68       1129.42        55.67 o
  -1   2  23       2243.93       2183.52        82.06 o
   0   2  23       1750.82       1774.09        71.10 o
   1   2  23       2365.18       2330.06       104.41 o
   2   2  23        914.50        896.96        52.46 o
   3   2  23       1765.25       1740.50        91.25 o
  -3   3  23         33.30         54.40        47.45 o
  -2   3  23         38.57         29.89        24.69 o
  -1   3  23        129.70        117.92        23.53 o
   0   3  23         35.61         41.74        31.18 o
   1   3  23        120.30        138.47        36.21 o
   2   3  23         26.75         -2.10        33.68 o
  -2   4  23       1486.23       1644.93       115.74 o
  -1   4  23         14.03         39.50        33.05 o
   0   4  23       1708.02       1803.40        91.94 o
   1   4  23         52.04         59.79        35.97 o
   0   0  24       1048.54       1090.52        97.92 o
   1   0  24          3.90         -0.57        23.71 o
   2   0  24        998.63        990.23        54.11 o
   3   0  24         40.76         33.10        46.76 o
  -2   1  24        620.10        681.00        44.57 o
  -1   1  24        701.31        735.17        45.55 o
   0   1  24        990.91       1075.94        55.10 o
   1   1  24        596.78        576.30        43.77 o
   2   1  24        527.62        497.99        44.09 o
   3   1  24        231.77        226.16        58.33 o
  -2   2  24       1007.00       1046.74        54.71 o
  -1   2  24        187.38        178.36        28.68 o
   0   2  24        930.18        914.56        51.72 o
   1   2  24        282.84        310.80        38.06 o
   2   2  24        895.04        902.22        69.91 o
  -2   3  24        237.25        232.11        39.27 o
   0   3  24        746.61        664.52        58.21 o
   1   3  24        628.86        642.60        79.86 o
  -1   4  24        488.28        488.20        75.00 o
   0   4  24          2.19         17.59        43.29 o
   1   0  25         41.15         56.40        27.00 o
   2   0  25         36.36         45.52        33.96 o
  -2   1  25        385.33        369.59        47.96 o
  -1   1  25       1320.94       1356.87        63.81 o
   0   1  25        147.42        176.88        36.76 o
   1   1  25       1412.92       1452.81        64.65 o
   2   1  25        473.25        488.43        69.21 o
  -2   2  25         43.99         41.42        31.10 o
  -1   2  25         40.55         32.87        45.83 o
   0   2  25          0.72         14.24        30.53 o
   1   2  25         35.88         49.56        33.20 o
   0   3  25       1782.79       1833.13       129.86 o
   1   0  26          2.88         26.85        44.91 o
   0   1  26        849.61        833.34        89.58 o
                                                
